# Supplementary material for: Genome-wide identification, characterization and evolutionary analysis of the pyrroline-5-carboxylate synthetase (P5CS), succinic semialdehyde dehydrogenase (SSADH), and dehydrin (DHN) genes in Solanum lycopersicum under drought stress
Source: BMC Plant Biol. 2025 Aug 9;25:1060. doi: 10.1186/s12870-025-07057-w (PMC12335051; doi:10.1186/s12870-025-07057-w)
Supplement: Supplementary file 1 — Supplementary Material 1 [file 12870_2025_7057_MOESM1_ESM.xlsx]

## Sheet: Sheet 1
	SlP5CS (sequencing)	CCAGGCAGTATCTTCCAGGACGTTGAAAGAAAATGGGCTCTTGGGCTCCAGGTCTTGCACATTATCCACTTTACTTTGCTTTGTTTTGCACATTCAGCTGTTGAGCTAATGCATCACTTATCCAGCAGTCTCGAGCTCACCCTCGTGAGATAATGATTCCGGTTCTAATGGCACTTCAAGAATTAAATGTCTCTTCAGGTAGAACGGACACACCAACTTGAACATCGTGAGTGTGGCTCTGGTAGTCGAGCGCTTGCTGGCATTCTTTCTGTTGACAATCATGAGATGCCAACCACAGCTTTG
	Forward primer	CCAAAGCTAGCTCCCTGCTC
	Reverse primer	AAAGTTTGCATGGAACCGGAG
query protein	QBF67615.1 delta-1-pyrroline-5-carboxylate synthetase [Solanum rostratum]	MDTTDSTRAFVKNVKRVIVKVGTAVVTRADGRLALGRLGALCEQIQELNSQGYEVILVTSGAVGVGRQRLRYRKLLNSSFFDLQKPQTELDGKACAAVGQNGLMALYDTLFSQLDVTSAQLLVTDNDFRDPDFRRQLNDTVNSLLSLKVVPIFNENDAISTRRAPYEDASGIFWDNDSLAALLALELKADLLVLLSDVEGLYSGPPRDPDSKLIHTYIKERHERVITFGDKSRVGRGGMTAKVKAAMYAAYAGIPVVITSGFAVDSIIKVLHGERIGTLFHRDASKWASIGEIDTREMAVAARECSRRLQALSSQERSKILQDIADALEANEKAILAENEADVVAAQQAGYEKSLISRLALKEGKISNLANSVRVLANMDEPLGRILKRTEVADGLILE…
	SlSSADH (sequencing)	TGAGAATTTCACTCATCGTTGCCCGAAAGACAAGCCCGTGAGGAGTCAGTCAGCGTGAGTGCGAAGTCCGGTACGCCAAGGCTGAATGTACTTTGTGTCCCCGCTGTCTCGACTGGTGAGAAGAGACGGAGTGT
	Forward primer	TGAGAATTTCACTCATCGTTGC
	Reverse primer	ACACTCCGTCTCTTCTCACC
query protein	NP_001293104.1 succinic semialdehyde dehydrogenase isoform b [Solanum lycopersicum]	MTTDTQSVAAKLSSSGLLRSQALIGGKWVDAYDGKTIKVHNPATGEVITDVPCMGGRETNDAISSAYDAFSSWSKLTAAERSRYLRKWYDLIMAHKEELGQLMTLEQGKPLKEAIGEVSYGAGFIEFSAEEGKRIYGDIIPSPLADRRLFVLKQPVGVVGAITPWNFPLAMITRKVGPALACGCTVVIKPSELTPLTALAAAELSIQAGIPPGVVNVVMGNAPDIGDALLASPQVRKITFTGSTKVGKKLMEGAAATVKKVSLELGGNAPCIIFDDADLEVALKGALATKFRNTGQTCVCANRILVQEGIYDKFANAFAKAVQNMKVGDGFTEGVEQGPLINEAAVQKVEYFVDEATSKGAKVLVGGKRHSLGMTFYEPTVVTGVNSEMLLAKEEVFGP…
	SlDHN (sequencing)	GTCTTCTTATGCCCGCCACCCTGACCACACAGACTGTCACCACAACACATCACAGGCAAAAAGCTACGCGTATAGTCTACCAGTCCTTATTCTGTCCTCTGTTTCCTCGTACCCGCTAGAAAAAGTAAACGGT
	Forward primer	GTCTTCTTATGCCCGCCACC
	Reverse primer	ACCGTTTACTTTTTCTAGCGGGTA
query protein	NP_001316365.1 dehydrin [Solanum lycopersicum]	MADQYEQNKASVEETVGTNVEATDRGLFDFIGKKEEEKPSHAHEEEAISSELSEKVNVSEEVEPKEEEKKLHRSNSSSSSSSDEEEEIGEDGQKIKKKKKKGLKDKIKEKISGDHKEESKAEDTSVPVEKYEETEEKKGFLDKIKEKLPGGGHKKTEEVAAPPPPPPAAVEHEAEGKEKKGFLDKIKEKLPGYHSKAEEEKEKEKD
			housekeeping	SlP5CS	Δct	ΔΔct	fold change
	Drought	control	28.7984	29.2439	0.445589	0	1
		treatment	28.2767	27.4649	-0.811799	-1.25739	2.39063
			housekeeping	SlSSADH	Δct	ΔΔct	fold change
	Drought	control	28.7984	28.3886	-0.409751	0	1
		treatment	28.2767	28.3238	0.0471538	0.456905	0.728548
			housekeeping	SlDHN	Δct	ΔΔct	fold change
	Drought	control	28.7984	27.5288	-1.26951	0	1
		treatment	28.2767	26.7029	-1.57382	-0.304302	1.23482

## Sheet: Table S1
Table S1. Analysis of protein physical and chemical properties
Rename gene	Gene Name	Chromosome Name	Gene Start (bp)	Gene End (bp)	number of amino acid	Molecular weight	Theoretical pI	Total number of negatively charged residue (Asp + Glu)	Total number of positively charged residue (Arg +Lys)	Total number of atoms	Instability	GRAVY
SlP5CS-1	Solyc06G000525	6	20692751	20701752	717	77478.6	5.58	96	80	11016	stable	-0.02
SlP5CS-2	Solyc08G000796	8	25507587	25520403	720	78008.2	6.14	89	81	11080	stable	-0.032
SlSSADH-1	Solyc01G000585	1	9610943	9624074	500	55761.9	8.91	55	63	7986	unstable	-0.088
SlSSADH-2	Solyc01G000598	1	9954634	9958338	204	23341.1	9.26	21	27	3320	stable	-0.089
SlSSADH-3	Solyc01G000609	1	10145598	10154413	289	32352.5	8.6	29	32	4617	unstable	0.018
SlSSADH-4	Solyc01G000620	1	10429332	10431003	85	9136.69	8.18	8	9	1323	stable	0.173
SlSSADH-5	Solyc01G003809	1	88786714	88792350	576	62045.3	6.53	54	52	8716	stable	0.011
SlSSADH-6	Solyc02G002082	2	48149338	48153728	489	54559.3	6.54	57	55	7780	unstable	0.01
SlSSADH-7	Solyc02G002272	2	49944562	49958407	1206	136202	6.8	134	131	19112	unstable	-0.156
SlSSADH-8	Solyc03G002637	3	59872050	59879447	505	55952.5	5.33	67	56	7932	stable	-0.116
SlSSADH-9	Solyc03G002675	3	60199292	60203818	535	58334.8	7.63	55	56	8215	stable	-0.09
SlSSADH-10	Solyc05G000065	5	577539	581931	529	57841.3	8	58	60	8163	stable	-0.142
SlSSADH-11	Solyc06G001286	6	40694708	40702923	474	51906.5	8.7	54	59	7446	stable	0.013
SlSSADH-12	Solyc06G001940	6	46081259	46087877	571	63609.2	6.99	62	61	8977	unstable	-0.173
SlSSADH-13	Solyc06G001965	6	46321105	46329815	552	60036.2	5.63	63	58	8502	stable	-0.005
SlSSADH-14	Solyc07G000037	7	343343	348347	533	56887.8	6.06	57	52	8048	stable	0.061
SlSSADH-15	Solyc08G001596	8	58252700	58255805	534	58399.6	6.11	58	53	8216	stable	-0.087
SlSSADH-16	Solyc09G002597	9	67059563	67063433	578	61959.4	8.18	62	65	8781	stable	-0.031
SlSSADH-17	Solyc12G000210	12	1537736	1543495	500	54879.4	5.43	62	53	7745	stable	-0.015
SlSSADH-18	Solyc12G002750	12	67438905	67446094	593	65556.8	7.15	62	62	9250	stable	0.036
SlDHN-1	Solyc01G001765	1	67468757	67469546	78	8871.05	9.82	11	18	1245	stable	-1.636
SlDHN-2	Solyc01G004178	1	91540144	91541356	249	25363.8	7.09	26	25	3509	stable	-0.838
SlDHN-3	Solyc02G000724	2	34271507	34272731	133	14432.3	9.02	18	21	2020	stable	-0.984
SlDHN-4	Solyc02G001655	2	44299266	44301038	98	11199.7	9.95	11	21	1570	stable	-1.5
SlDHN-5	Solyc02G002102	2	48330178	48331064	175	18276.7	7.25	18	18	2482	stable	-1.157
SlDHN-6	Solyc02G002103	2	48335127	48336153	130	13948.3	6.06	19	16	1874	stable	-1.368
SlDHN-7	Solyc02G002844	2	54623478	54623711	77	8758.82	9.74	11	17	1226	stable	-1.712
SlDHN-8	Solyc03G002991	3	62425541	62425774	77	8788.84	9.74	11	17	1230	stable	-1.744
SlDHN-9	Solyc04G002967	4	67020767	67022091	206	23111.4	5.12	56	41	3235	unstable	-1.488
SlDHN-10	Solyc05G001518	5	32090820	32091053	77	8760.83	9.74	11	17	1228	stable	-1.642
SlDHN-11	Solyc06G000611	6	26202398	26202631	77	8758.82	9.74	11	17	1226	stable	-1.712
SlDHN-12	Solyc07G000356	7	3306939	3307172	77	8758.82	9.74	11	17	1226	stable	-1.712
SlDHN-13	Solyc08G000657	8	14841300	14841533	77	8757.83	9.87	10	17	1227	stable	-1.712
SlDHN-14	Solyc09G002219	9	63479394	63479627	77	8758.82	9.74	11	17	1226	stable	-1.712
SlDHN-15	Solyc10G001460	10	46145447	46145680	77	8740.78	9.74	11	17	1228	stable	-1.678
SlDHN-16	Solyc12G002159	12	62627727	62629640	61	7156.18	9.9	9	14	1014	unstable	-1.531

## Sheet: Table S2
Table S2. Orthologous relationships of S. lycopersicum against S. tuberosum, and A. Thaliana
S. lycopersicum VS S. tuberosum
SlSSADH-17	==	Soltu.DM.12G024900.1.v6.1
SlSSADH-18	==	Soltu.DM.12G001660.1.v6.1
SlSSADH-5	==	Soltu.DM.01G045400.3.v6.1
SlDHN-2	==	Soltu.DM.01G049760.1.v6.1
SlSSADH-4	==	Soltu.DM.01G010580.1.v6.1
SlDHN-3	==	Soltu.DM.02G006200.1.v6.1
SlSSADH-6	==	Soltu.DM.02G024450.1.v6.1
SlDHN-5	==	Soltu.DM.02G024660.1.v6.1
SlDHN-6	==	Soltu.DM.02G024670.1.v6.1
SlSSADH-7	==	Soltu.DM.02G032750.1.v6.1
SlSSADH-7	==	Soltu.DM.05G008100.1.v6.1
SlSSADH-8	==	Soltu.DM.03G027730.1.v6.1
SlSSADH-9	==	Soltu.DM.03G028090.1.v6.1
SlSSADH-9	==	Soltu.DM.05G008100.1.v6.1
SlSSADH-8	==	Soltu.DM.06G026410.1.v6.1
SlDHN-9	==	Soltu.DM.04G037380.1.v6.1
SlSSADH-10	==	Soltu.DM.03G028090.1.v6.1
SlSSADH-10	==	Soltu.DM.05G008100.1.v6.1
SlSSADH-13	==	Soltu.DM.03G027730.1.v6.1
SlSSADH-12	==	Soltu.DM.06G026110.1.v6.1
SlSSADH-13	==	Soltu.DM.06G026410.1.v6.1
SlSSADH-11	==	Soltu.DM.06G017330.1.v6.1
SlSSADH-14	==	Soltu.DM.07G000470.1.v6.1
SlSSADH-15	==	Soltu.DM.08G017320.1.v6.1
SlP5CS-2	==	Soltu.DM.08G010550.1.v6.1
SlSSADH-16	==	Soltu.DM.09G027390.1.v6.1
S. lycopersicum VS A. thaliana
SlSSADH-18	==	PAC:19660656
SlSSADH-17	==	PAC:19659592
SlSSADH-5	==	PAC:19643236
SlDHN-2	==	PAC:19638952
SlDHN-2	==	PAC:19644459
SlSSADH-7	==	PAC:19653155
SlDHN-5	==	PAC:19661193
SlSSADH-6	==	PAC:19644423
SlSSADH-7	==	PAC:19669149
SlDHN-5	==	PAC:19666466
SlSSADH-8	==	PAC:19652574
SlSSADH-8	==	PAC:19660982
SlSSADH-9	==	PAC:19659794
SlDHN-9	==	PAC:19652843
SlSSADH-10	==	PAC:19653155
SlSSADH-13	==	PAC:19652574
SlSSADH-11	==	PAC:19655686
SlSSADH-13	==	PAC:19659794
SlSSADH-12	==	PAC:19666176
SlSSADH-14	==	PAC:19639899

## Sheet: Sheet 2
Sheet 2. Conserved motif analyses of SlP5CS
********************************************************************************
MAST - Motif Alignment and Search Tool
********************************************************************************
MAST version 5.5.5 (Release date: Thu Sep 14 08:48:04 2023 +1000)
For further information on how to interpret these results please access https://meme-suite.org/meme.
To get a copy of the MAST software please access https://meme-suite.org.
********************************************************************************
********************************************************************************
REFERENCE
********************************************************************************
If you use this program in your research, please cite:
Timothy L. Bailey and Michael Gribskov,
"Combining evidence using p-values: application to sequence homology
searches", Bioinformatics, 14(48-54), 1998.
********************************************************************************
********************************************************************************
DATABASE AND MOTIFS
********************************************************************************
DATABASE sequences.fa (peptide)
Last updated on Thu Jan 25 02:38:43 2024
Database contains 2 sequences, 1437 residues
MOTIFS meme.xml (peptide)
MOTIF ID ALT ID WIDTH BEST POSSIBLE MATCH
----- -------------------------------------------------- ------- ----- -------------------
1 DNDFRDPDFRRQLNETVNSLLCLKVIPIFNENDAISTRKAPYEDSSGIFW MEME-1 50 DNDFRDPDFRRQLNETVNSLLCLKVIPIFNENDAISTRKAPYEDSSGIFW
2 TKIPVLGHADGICHVFIDKSADLDMAKRIVLDAKIDYPAACNAMETLLVH MEME-2 50 TKIPVLGHADGICHVFIDKSADMDMAKRIVVDAKIDYPAACNAMETLLVH
3 YSGPPRDPDSELIHTYIKEKHEGLITFGDKSRVGRGGMTAKVKAAMYAAY MEME-3 50 YTGPPRDPQSKLIHTYIKEKHEGVITFGDKSRVGRGGMTAKVKAAMYAAY
4 QRLRYRKLJNSSFADLQKPQGELDGKACAAVGQNGLMALYDSLFSQLDVT MEME-4 50 QRLRYRKLINSSFADLQKPQGELDGKACAAVGQNGLMALYDTLFSQLDVT
5 HNASTRFSDGFRFGLGAEVGISTGRIHARGPVGVEGLLTTKWLARGSGQ MEME-5 49 HNASTRFSDGFRFGLGAEVGISTGRIHARGPVGVEGLLTTKWLARGSGQ
6 KGVSLFGGPKASSLLNIPEARSFRHEYGALACTVEIVEDVNAAIEHIHRH MEME-6 50 KGVSLFGGPKASSVLMIPEANTFHHEYGALACTVEIVEDVNTAIEHIHQH
7 GFANDNIIKVLDGZRIGTLFHCEANKWASIGEFDAREMAVAARECARRLQ MEME-7 50 GFANDNIIKVLHGQRIGTLFHCEANKWASIGEFDAREMAVAARECARRLQ
8 HKVITSAIPPIVGERLIGLVTSREEIPELLKLDDVIDLVIPRGSNKLVSQ MEME-8 50 HKVITSAIPPIVGERLIGLVTSREEIPELLKLDDVIDLVIPRGSNKLVSQ
9 QQAGYEKALISRLALKPGKISSLANSVRVLANMDEPLGRILKRTE MEME-9 45 QQAGYENALISRLAMNPGKISSLANSVRVLANMDEPVGHILKRTE
10 FILEKSSSPLGVLLIIFESRPDALVQIASLAVRSGNGLLLKGGKEAKRSN MEME-10 50 FILEKTSSPLGVVLIIFESRPDALVQIASLAVRSGNGLMLKGGKEAKRSN
PAIRWISE MOTIF CORRELATIONS:
MOTIF 1 2 3 4 5 6 7 8 9
----- ----- ----- ----- ----- ----- ----- ----- ----- -----
2 0.12
3 0.17 0.14
4 0.15 0.15 0.18
5 0.16 0.16 0.18 0.15
6 0.16 0.18 0.14 0.16 0.14
7 0.18 0.18 0.18 0.15 0.16 0.18
8 0.18 0.17 0.16 0.12 0.13 0.15 0.18
9 0.22 0.19 0.16 0.21 0.18 0.26 0.17 0.22
10 0.19 0.19 0.18 0.15 0.20 0.14 0.18 0.17 0.19
No overly similar pairs (correlation > 0.60) found.
Random model letter frequencies (from non-redundant database):
A 0.073 C 0.018 D 0.052 E 0.062 F 0.040 G 0.069 H 0.022 I 0.056 K 0.058
L 0.092 M 0.023 N 0.046 P 0.051 Q 0.041 R 0.052 S 0.074 T 0.059 V 0.064
W 0.013 Y 0.033
********************************************************************************
********************************************************************************
SECTION I: HIGH-SCORING SEQUENCES
********************************************************************************
- Each of the following 2 sequences has E-value less than 10.
- The E-value of a sequence is the expected number of sequences
in a random database of the same size that would match the motifs as
well as the sequence does and is equal to the combined p-value of the
sequence times the number of sequences in the database.
- The combined p-value of a sequence measures the strength of the
match of the sequence to all the motifs and is calculated by
o finding the score of the single best match of each motif
to the sequence (best matches may overlap),
o calculating the sequence p-value of each score,
o forming the product of the p-values,
o taking the p-value of the product.
- The sequence p-value of a score is defined as the
probability of a random sequence of the same length containing
some match with as good or better a score.
- The score for the match of a position in a sequence to a motif
is computed by by summing the appropriate entry from each column of
the position-dependent scoring matrix that represents the motif.
- Sequences shorter than one or more of the motifs are skipped.
- The table is sorted by increasing E-value.
********************************************************************************
SEQUENCE NAME DESCRIPTION E-VALUE LENGTH
------------- ----------- -------- ------
Solyc06T000525.1.ITAG5.0 0 717
Solyc08T000796.1.ITAG5.0 0 720
********************************************************************************
********************************************************************************
SECTION II: MOTIF DIAGRAMS
********************************************************************************
- The ordering and spacing of all non-overlapping motif occurrences
are shown for each high-scoring sequence listed in Section I.
- A motif occurrence is defined as a position in the sequence whose
match to the motif has POSITION p-value less than 0.0001.
- The POSITION p-value of a match is the probability of
a single random subsequence of the length of the motif
scoring at least as well as the observed match.
- For each sequence, all motif occurrences are shown unless there
are overlaps. In that case, a motif occurrence is shown only if its
p-value is less than the product of the p-values of the other
(lower-numbered) motif occurrences that it overlaps.
- The table also shows the E-value of each sequence.
- Spacers and motif occurences are indicated by
o -d- `d' residues separate the end of the preceding motif
occurrence and the start of the following motif occurrence
o [n] occurrence of motif `n' with p-value less than 0.0001.
********************************************************************************
SEQUENCE NAME E-VALUE MOTIF DIAGRAM
------------- -------- -------------
Solyc06T000525.1.ITAG5.0 0 67-[4]-7-[1]-27-[3]-9-[7]-36-[9]-4-[10]-3-[8]-4-[2]-18-[6]-29-[5]-19
Solyc08T000796.1.ITAG5.0 0 67-[4]-7-[1]-27-[3]-9-[7]-36-[9]-4-[10]-3-[8]-4-[2]-18-[6]-32-[5]-19
********************************************************************************
********************************************************************************
SECTION III: ANNOTATED SEQUENCES
********************************************************************************
- The positions and p-values of the non-overlapping motif occurrences
are shown above the actual sequence for each of the high-scoring
sequences from Section I.
- A motif occurrence is defined as a position in the sequence whose
match to the motif has POSITION p-value less than 0.0001 as
defined in Section II.
- For each sequence, the first line specifies the name of the sequence.
- The second (and possibly more) lines give a description of the
sequence.
- Following the description line(s) is a line giving the length,
combined p-value, and E-value of the sequence as defined in Section I.
- The next line reproduces the motif diagram from Section II.
- The entire sequence is printed on the following lines.
- Motif occurrences are indicated directly above their positions in the
sequence on lines showing
o the motif number of the occurrence,
o the position p-value of the occurrence,
o the best possible match to the motif, and
o columns whose match to the motif has a positive score (indicated
by a plus sign).
********************************************************************************
Solyc06T000525.1.ITAG5.0
LENGTH = 717 COMBINED P-VALUE = 0.00e+00 E-VALUE = 0
DIAGRAM: 67-[4]-7-[1]-27-[3]-9-[7]-36-[9]-4-[10]-3-[8]-4-[2]-18-[6]-29-[5]-19
[4]
4.9e-62
QRLRYRKL
++++++++
1 MDSADPARAFVKDVKRIIIKVGTAVVTRGDGRLALGRMGSLCEQIRELTSQGFEVILVTSGAVGVGRQRLRYRKL
[1]
8.6e-64
INSSFADLQKPQGELDGKACAAVGQNGLMALYDTLFSQLDVT DNDFRDPDFRRQLNETVNSLLCLKVI
++++++++++++++++++++++++++++++++++++++++++ ++++++++++++++++++++++++++
76 INSSFADLQKPQGDLDGKACAAVGQNGLMALYDTLFSQLDVTSAQLMVTDNDFRDPDFRRQLNETVNSLLCLKVV
[3]
5.6e-60
PIFNENDAISTRKAPYEDSSGIFW YTGPPRDPQSKLIHTYIKEKHEGV
++++++++++++++++++++++++ ++++++++++++++++++++++++
151 PIFNENDAISTRKAPYEDSSGIFWDNDSLAALLALELKADLLVLLSDVEGLYTGPPTDPQSELIHTYVKEKHEGL
[7]
1.1e-58
ITFGDKSRVGRGGMTAKVKAAMYAAY GFANDNIIKVLHGQRIGTLFHCEANKWASIGEFDAREMAV
++++++++++++++++++++++++++ ++++++++++++++++++++++++++++++++++++++++
226 ITFGDKSRVGRGGMTAKVKAAVYAAYAGIPVVITSGFANNNIIKALDGQRVGTLFHREAIKWASIGDFDAREMAV
[9]
5.1e-55
AARECARRLQ QQAGYENALISRLAMNPGKISSLANSVRV
++++++++++ +++++++++++++++++++++++++++++
301 SARECARRLQTLSSQERSKILLDIADALEAKEEEILAENEADVAAAQQAGYENALISRLAMKPGKISSLANSVRV
[10] [8
1.8e-57 5.
LANMDEPVGHILKRTE FILEKTSSPLGVVLIIFESRPDALVQIASLAVRSGNGLMLKGGKEAKRSN HK
++++++++++++++++ ++++++++++++++++++++++++++++++++++++++++++++++++++ ++
376 LANMDEPVGRILKRTELADGIILEKTSSPLGVLLIIFESRPDALVQIASLAVRSGNGLLLKGGKEAKRSNAILHK
] [2]
5e-61 1.6e-62
VITSAIPPIVGERLIGLVTSREEIPELLKLDDVIDLVIPRGSNKLVSQ TKIPVLGHADGICHVFIDKSADM
++++++++++++++++++++++++++++++++++++++++++++++++ +++++++++++++++++++++++
451 VITSSIPPIVGERLIGLVTSREEIPELLKLDDVIDLVIPRGSNKLVSQIKAATKIPVLGHADGICHVFIDKSADL
[6]
1e-61
DMAKRIVVDAKIDYPAACNAMETLLVH KGVSLFGGPKASSVLMIPEANTFHHEYGAL
+++++++++++++++++++++++++++ ++++++++++++++++++++++++++++++
526 DMAKRIVLDAKTDYPAACNAMETLLVHEDLVQTGGLNDLILELQEKGVSLFGGPKASSVLNIPEANSFHHEYGAL
[5]
3.5e-60
ACTVEIVEDVNTAIEHIHQH HNASTRFSDGFRFGLGAEVGISTGRI
++++++++++++++++++++ ++++++++++++++++++++++++++
601 ACTVEIVEDVNTAIEHIHRHGSAHTDSIITEDKEVAELFLRQVDSAAVLHNASTRFSDGFRFGLGAEVGISTSRI
HARGPVGVEGLLTTKWLARGSGQ
+++++++++++++++++++++++
676 HARGPVGVEGLLTTRWLARGSGQVVDGDKEIVYTHKDLNLEA
Solyc08T000796.1.ITAG5.0
LENGTH = 720 COMBINED P-VALUE = 0.00e+00 E-VALUE = 0
DIAGRAM: 67-[4]-7-[1]-27-[3]-9-[7]-36-[9]-4-[10]-3-[8]-4-[2]-18-[6]-32-[5]-19
[4]
6.5e-61
QRLRYRKL
++++++++
1 METVDSTRAFVKNVKRLIVKVGTAVVTRADGRLALGRLGALCEQLQELNSQGYEVILVTSGAVGVGRQRLRYRKL
[1]
4.4e-61
INSSFADLQKPQGELDGKACAAVGQNGLMALYDTLFSQLDVT DNDFRDPDFRRQLNETVNSLLCLKVI
++++++++++++++++++++++++++++++++++++++++++ ++++++++++++++++++++++++++
76 LNSSFLDLQKPQTELDGKACAAVGQNGLMALYDSLFSQLDVTSAQLLVTDNDFRDPDFRRQLNDTVNSLLSLKVI
[3]
1.7e-61
PIFNENDAISTRKAPYEDSSGIFW YTGPPRDPQSKLIHTYIKEKHEGV
++++++++++++++++++++++++ ++++++++++++++++++++++++
151 PIFNENDAISTRRAPYEDSSGIFWDNDSLAALLALELKADLLVLLSDVDGLYSGPPRDPDSKLIYTYIKEIHERV
[7]
1.3e-59
ITFGDKSRVGRGGMTAKVKAAMYAAY GFANDNIIKVLHGQRIGTLFHCEANKWASIGEFDAREMAV
++++++++++++++++++++++++++ ++++++++++++++++++++++++++++++++++++++++
226 ITFGDKSRVGRGGMTAKVKAAMYAAYAGIPVVITSGFATDNIIKVLHGERIGTLFHCDANKWASIGETDAREMAV
[9]
2.8e-52
AARECARRLQ QQAGYENALISRLAMNPGKISSLANSVRV
++++++++++ +++++++++++++++++++++++++++++
301 AARACSRRLQALSSQERSKILQDIADALEANEKAILAENEADVVAAQQAGYEKSLISRLALNPGKISSLANSVRV
[10] [8
1.5e-60 9.
LANMDEPVGHILKRTE FILEKTSSPLGVVLIIFESRPDALVQIASLAVRSGNGLMLKGGKEAKRSN HK
++++++++++++++++ ++++++++++++++++++++++++++++++++++++++++++++++++++ ++
376 LSNMDEPLGHTLKRTEIADGFILEKSSSPLGVVLIIFESRPDALVQIASLAVRSGNGLMLKGGKEAKRSNAILHK
] [2]
6e-60 1.1e-63
VITSAIPPIVGERLIGLVTSREEIPELLKLDDVIDLVIPRGSNKLVSQ TKIPVLGHADGICHVFIDKSADM
++++++++++++++++++++++++++++++++++++++++++++++++ +++++++++++++++++++++++
451 VITSAIPVSVGERLIGLVTSREEIPELLKLDDVIDLVIPRGSNKLVSQIKASTKIPVLGHADGICHVYVDKSADM
[6]
4.6e-59
DMAKRIVVDAKIDYPAACNAMETLLVH KGVSLFGGPKASSVLMIPEANTFHHEYGAL
+++++++++++++++++++++++++++ ++++++++++++++++++++++++++++++
526 DMAKRITVDAKIDYPAACNAMETLLVHKDLAQNGGLNDLIVELQTKGVSLYGGPKASSLLMIPEARTFRHEYSSL
[5]
2.9e-61
ACTVEIVEDVNTAIEHIHQH HNASTRFSDGFRFGLGAEVGIST
++++++++++++++++++++ +++++++++++++++++++++++
601 ACTVEVVEDVYAAIDHIHQHGRHVIAHTDSIITEDQEVAEVFLRQVDSAAVFHNASTRFSDGFRFGLGAEVGIST
GRIHARGPVGVEGLLTTKWLARGSGQ
++++++++++++++++++++++++++
676 GRIHARGPVGVEGLLTTKWLARGSGQIVDGDKSIVYSHKDLTQQG
********************************************************************************
CPU: noble-meme.grid.gs.washington.edu
Time 0.060 secs.
mast -oc . -nostatus meme.xml sequences.fa

## Sheet: Sheet 3
Sheet 3. Conserved motif analyses of SlSSADH
MAST - Motif Alignment and Search Tool
********************************************************************************
	MAST version 5.5.8 (Release date: Thu May 15 15:01:46 2025 -0700)
	For further information on how to interpret these results please access https://meme-suite.org/meme.
	To get a copy of the MAST software please access https://meme-suite.org.
********************************************************************************
********************************************************************************
REFERENCE
********************************************************************************
	If you use this program in your research, please cite:
	Timothy L. Bailey and Michael Gribskov,
	Combining evidence using p-values: application to sequence homology_x000D_ searches, Bioinformatics, 14(48-54), 1998.
********************************************************************************
********************************************************************************
DATABASE AND MOTIFS
********************************************************************************
	DATABASE sequences.fa (peptide)
	Last updated on Fri Jun 13 10:19:51 2025
	Database contains 18 sequences, 9253 residues
	MOTIFS meme.xml (peptide)
	MOTIF ID ALT ID WIDTH BEST POSSIBLE MATCH
	----- -------------------------------------------------- ------- ----- -------------------
	1 PTVLLBVPDDMLIAKEEIFGPVLPIIKFKDIEEVIERANATKYGLAAGVF MEME-1 50 PTVFTNVNDDMEIMQEEIFGPVQPIMKFKDIEEVIQRANDTNYGLAAYVF
	2 PFGGVKQSGFGREHGKYSLDT MEME-2 21 PFGGYKMSGFGRYHGKYSFDN
	3 CEDADVDKAVELALFGLFFNQGQCCCAGSRLYVHESIYDEF MEME-3 41 CEDADVDHAVEWAHFGCFFNQGQCCCAGSRTYVHENIYDEF
	4 YHVQVLREPJGVVGQIIPWNFPLLMFLWK MEME-4 29 YHCYTLHEPLGVVGQIIPWNFPLLMFLWK
	5 GPAJAAGNTVVLKPSEQAPLSALYLAKJIPEAGLPKGVLNI MEME-5 41 GPALACGNTVVLKPSEQTPLSSLYLAKLCHEYGDPPGVLNI
	6 LSHMDVDKIAFTGSTEVGKKIMGAAAKSL MEME-6 29 CSHMDWDKIFFTGSTETGQTIMQAAAKHN
	7 GZFVDSASGKTFPTJBPRTGEVIAHIPEGDAEDVNRAVKAARKA MEME-7 44 GQWVDSASGKTFPTINPRTGEVIAHIPECDQEDVNRAVEAARKA
	8 EQGPIINKEQFEKVLKLIDEGKDSGATLLGGGE MEME-8 33 EQGPQINKNQFERVLKYIDEGMDSGATIYCGGD
	9 KPVTLELGGKSPFIV MEME-9 15 KPVTLELGGKSPFIV
	10 TWDSGKPYAQAANIEIPMIVRLLRYYAGWADKIHGLTVPAD MEME-10 41 TWDSGKPYQQAANIEIPMIVRLFRYYAGWADKIHGMTVPAD
	PAIRWISE MOTIF CORRELATIONS:
	MOTIF 1 2 3 4 5 6 7 8 9
	----- ----- ----- ----- ----- ----- ----- ----- ----- -----
	2 0.21
	3 0.18 0.18
	4 0.20 0.15 0.14
	5 0.17 0.18 0.14 0.20
	6 0.17 0.13 0.15 0.13 0.22
	7 0.20 0.21 0.19 0.12 0.18 0.24
	8 0.31 0.18 0.18 0.13 0.18 0.20 0.22
	9 0.24 0.14 0.22 0.25 0.30 0.24 0.22 0.31
	10 0.17 0.13 0.13 0.19 0.11 0.17 0.15 0.21 0.24
	No overly similar pairs (correlation > 0.60) found.
	Random model letter frequencies (from non-redundant database):
	A 0.073 C 0.018 D 0.052 E 0.062 F 0.040 G 0.069 H 0.022 I 0.056 K 0.058
	L 0.092 M 0.023 N 0.046 P 0.051 Q 0.041 R 0.052 S 0.074 T 0.059 V 0.064
	W 0.013 Y 0.033
********************************************************************************
********************************************************************************
SECTION I: HIGH-SCORING SEQUENCES
********************************************************************************
	- Each of the following 18 sequences has E-value less than 10.
	#NAME?
	in a random database of the same size that would match the motifs as
	well as the sequence does and is equal to the combined p-value of the
	sequence times the number of sequences in the database.
	#NAME?
	match of the sequence to all the motifs and is calculated by
	o finding the score of the single best match of each motif
	to the sequence (best matches may overlap),
	o calculating the sequence p-value of each score,
	o forming the product of the p-values,
	o taking the p-value of the product.
	#NAME?
	probability of a random sequence of the same length containing
	some match with as good or better a score.
	#NAME?
	is computed by by summing the appropriate entry from each column of
	the position-dependent scoring matrix that represents the motif.
	#NAME?
	#NAME?
********************************************************************************
SEQUENCE NAME DESCRIPTION E-VALUE LENGTH
------------- ----------- -------- ------
Solyc05T000065.1.ITAG5.0 0 529
Solyc03T002675.1.ITAG5.0 0 535
Solyc08T001596.1.ITAG5.0 0 534
Solyc02T002272.1.ITAG5.0 5.8e-294 1206
Solyc12T000210.1.ITAG5.0 9.1e-242 500
Solyc06T001965.1.ITAG5.0 7.1e-207 552
Solyc03T002637.1.ITAG5.0 4.2e-202 505
Solyc09T002597.1.ITAG5.0 2.2e-174 578
Solyc01T000585.1.ITAG5.0 8.4e-140 500
Solyc02T002082.1.ITAG5.0 4e-131 489
Solyc06T001286.1.ITAG5.0 3.3e-126 474
Solyc12T002750.1.ITAG5.0 2.9e-121 593
Solyc07T000037.1.ITAG5.0 1.3e-107 533
Solyc01T003809.1.ITAG5.0 2e-105 576
Solyc01T000609.1.ITAG5.0 4.6e-87 289
Solyc01T000620.1.ITAG5.0 5.6e-42 85
Solyc06T001940.1.ITAG5.0 4.6e-27 571
Solyc01T000598.1.ITAG5.0 2.3e-23 204
********************************************************************************
********************************************************************************
SECTION II: MOTIF DIAGRAMS
********************************************************************************
	#NAME?
	are shown for each high-scoring sequence listed in Section I.
	#NAME?
	match to the motif has POSITION p-value less than 0.0001.
	#NAME?
	a single random subsequence of the length of the motif
	scoring at least as well as the observed match.
	- For each sequence, all motif occurrences are shown unless there
	are overlaps. In that case, a motif occurrence is shown only if its
	p-value is less than the product of the p-values of the other
	(lower-numbered) motif occurrences that it overlaps.
	#NAME?
	#NAME?
	o -d- `d' residues separate the end of the preceding motif
		occurrence and the start of the following motif occurrence
	o [n] occurrence of motif `n' with p-value less than 0.0001.
********************************************************************************
SEQUENCE NAME E-VALUE MOTIF DIAGRAM
------------- -------- -------------
Solyc05T000065.1.ITAG5.0 0 54-[7]-36-[10]-2-[4]-1-[5]-12-[6]-1-[9]-[3]-21-[8]-10-[1]-31-[2]-17
Solyc03T002675.1.ITAG5.0 0 60-[7]-36-[10]-2-[4]-1-[5]-12-[6]-1-[9]-[3]-21-[8]-10-[1]-31-[2]-17
Solyc08T001596.1.ITAG5.0 0 59-[7]-36-[10]-2-[4]-1-[5]-12-[6]-1-[9]-[3]-21-[8]-10-[1]-31-[2]-17
Solyc02T002272.1.ITAG5.0 5.8e-294 732-[7]-36-[10]-2-[4]-1-[5]-11-[6]-1-[9]-[3]-21-[8]-10-[1]-31-[2]-17
Solyc12T000210.1.ITAG5.0 9.1e-242 25-[7]-36-[10]-2-[4]-1-[5]-12-[6]-1-[9]-[3]-21-[8]-10-[1]-31-[2]-17
Solyc06T001965.1.ITAG5.0 7.1e-207 16-[7]-130-[4]-1-[5]-12-[6]-[9]-1-[3]-21-[8]-12-[1]-31-[2]-25
Solyc03T002637.1.ITAG5.0 4.2e-202 16-[7]-82-[4]-1-[5]-12-[6]-[9]-1-[3]-21-[8]-12-[1]-31-[2]-26
Solyc09T002597.1.ITAG5.0 2.2e-174 110-[7]-77-[4]-1-[5]-12-[6]-[9]-[3]-21-[8]-10-[1]-31-[2]-13
Solyc01T000585.1.ITAG5.0 8.4e-140 114-[4]-1-[5]-9-[6]-[9]-65-[8]-8-[1]-4-[6]-[2]-52
Solyc02T002082.1.ITAG5.0 4e-131 96-[4]-1-[5]-9-[6]-[9]-65-[8]-8-[1]-33-[2]-59
Solyc06T001286.1.ITAG5.0 3.3e-126 94-[4]-1-[5]-9-[6]-[9]-62-[8]-8-[1]-33-[2]-49
Solyc12T002750.1.ITAG5.0 2.9e-121 50-[7]-34-[10]-6-[4]-1-[5]-13-[6]-[9]-[3]-21-[8]-14-[1]-33-[2]-77
Solyc07T000037.1.ITAG5.0 1.3e-107 21-[7]-121-[4]-1-[5]-38-[9]-[3]-20-[8]-7-[1]-32-[2]-19
Solyc01T003809.1.ITAG5.0 2e-105 48-[7]-21-[6]-27-[4]-1-[5]-11-[6]-54-[3]-20-[8]-14-[1]-84
Solyc01T000609.1.ITAG5.0 4.6e-87 17-[5]-34-[8]-8-[1]-33-[2]-52
Solyc06T001940.1.ITAG5.0 4.6e-27 56-[7]-103-[4]-1-[5]-11-[6]-13-[3]-203
Solyc01T000598.1.ITAG5.0 2.3e-23 53-[8]-16-[6]-[2]-52
********************************************************************************
********************************************************************************
SECTION III: ANNOTATED SEQUENCES
********************************************************************************
	#NAME?
	are shown above the actual sequence for each of the high-scoring
	sequences from Section I.
	#NAME?
	match to the motif has POSITION p-value less than 0.0001 as
	defined in Section II.
	- For each sequence, the first line specifies the name of the sequence.
	#NAME?
	sequence.
	- Following the description line(s) is a line giving the length,
	combined p-value, and E-value of the sequence as defined in Section I.
	#NAME?
	#NAME?
	#NAME?
	sequence on lines showing
	o the motif number of the occurrence,
	o the position p-value of the occurrence,
	o the best possible match to the motif, and
	o columns whose match to the motif has a positive score (indicated
	by a plus sign).
********************************************************************************
Solyc05T000065.1.ITAG5.0
LENGTH = 529 COMBINED P-VALUE = 0.00e+00 E-VALUE = 0
DIAGRAM: 54-[7]-36-[10]-2-[4]-1-[5]-12-[6]-1-[9]-[3]-21-[8]-10-[1]-31-[2]-17
[7]
1.3e-47
GQWVDSASGKTFPTINPRTGE
+++++++++++++++++++++
1 MAARVFLSRSVHLLSKGKRSHLGKIAAYKYSTAAAFEEPVKPTVNVDHTKLLINGQFVDSASGKTFPTLDPRTGE
[10]
9.9e-49
VIAHIPECDQEDVNRAVEAARKA TWDSGKPYQQAANIEI
+++++++++++++++++++++++ ++++++++++++++++
76 VIAHIAEGDAEDINRAVAAARKAFDEGPWPRMTAYERSKILLRLADLIEKHNDQIATLETWDTGKPYAQAAKIEV
[4] [5]
1.4e-32 1.6e-39
PMIVRLFRYYAGWADKIHGMTVPAD YHCYTLHEPLGVVGQIIPWNFPLLMFLWK GPALACGNTVVLKPSEQT
+++++++++++++++++++++++++ ++++++++++++++++++++++++++ ++ ++++++++++++++++++
151 PMVVRLLRYYAGWADKIHGMTIPADGPYHVQTLHEPIGVAGQIIPWNFPLLMFSWKIGPALACGNTIVLKTAEQT
[6] [9]
1.8e-28 9.0e-19
PLSSLYLAKLCHEYGDPPGVLNI CSHMDWDKIFFTGSTETGQTIMQAAAKHN KPVTLELGGK
+++++++++++++++++++++++ +++++++++++++++++++++++++++++ ++++++++++
226 PLSALYVASLFQEAGLPEGVLNIISGYGATAGASLCSHMDVDKLAFTGSTETGKTILELAAKSNLKPVTLELGGK
[3] [8]
3.8e-48 2.4e-30
SPFIVCEDADVDHAVEWAHFGCFFNQGQCCCAGSRTYVHENIYDEF EQGPQINK
++++++++++++++++++++++++++++++++++++++++++++++ ++++++++
301 SPFIVCEDADIDTAVEQAHFALFFNQGQCCCAGSRTYVHEKVYDEFLEKAKARALKRVVGDPFKSGTEQGPQIDS
[1]
7.2e-47
NQFERVLKYIDEGMDSGATIYCGGD PTVFTNVNDDMEIMQEEIFGPVQPIMKFKDIEEVIQRAND
+++++++++++++++++++++++++ ++++++++++++++++++++++++++++++++++++++++
376 KQFDKIMKYIRSGVDSGATLETGGEQFGKKGYYIRPTVFSNVKDDMLIAQDEIFGPVQSILKFKDLDEVVRRANS
[2]
8.6e-22
TNYGLAAYVF PFGGYKMSGFGRYHGKYSFDN
++++++++++ +++++++++++++++++++++
451 SRYGLAAGVFSQNIDTANTLARALRVGTVWINCFDTFDATIPFGGYKMSGQGREKGEYGLKNYLQVKAVVTPLKN
Solyc03T002675.1.ITAG5.0
LENGTH = 535 COMBINED P-VALUE = 0.00e+00 E-VALUE = 0
DIAGRAM: 60-[7]-36-[10]-2-[4]-1-[5]-12-[6]-1-[9]-[3]-21-[8]-10-[1]-31-[2]-17
[7]
6.9e-46
GQWVDSASGKTFPTI
+++++++++++++++
1 MAARRISSLLSRSLNLPSVSASLGRSHGVARHINRFSTAAAVEEIITPPVQINHTKLLINGQFVDSASGKTFPTL
[10]
2.9e-46
NPRTGEVIAHIPECDQEDVNRAVEAARKA TWDSGKPYQQ
+++++++++++++++ +++++++++++++ ++++++++++
76 DPRTGEVIANVAEGDLEDVNRAVAAARKAFDEGPWPKMSAYERSRIMLKFADLVEKHNDEIAALETWDNGKPYLQ
[4] [5]
2.6e-31 2.2e-40
AANIEIPMIVRLFRYYAGWADKIHGMTVPAD YHCYTLHEPLGVVGQIIPWNFPLLMFLWK GPALACGNTVVL
+++++++++++++++++++++++++++++++ +++++++++++++++++++++++++++++ ++++++++++++
151 AAQAEVPSFVRLFRYYAGWADKIHGLTVPADGPHHVQILHEPIGVAGQIIPWNFPLLMMAWKVGPALACGNTIVL
[6] [9]
3.8e-28 2.4e
KPSEQTPLSSLYLAKLCHEYGDPPGVLNI CSHMDWDKIFFTGSTETGQTIMQAAAKHN KPVT
+++++++++++++++++++++++++++++ +++++++++++++++++++++++++++++ ++++
226 KTAEQTPLTALYVANLLHEAGLPPGVLNIVSGFGPTAGAALASHMDVDKLAFTGSTETGQTVLQLAAKSNLKPVT
[3] [8
-18 1.4e-50 3.
LELGGKSPFIVCEDADVDHAVEWAHFGCFFNQGQCCCAGSRTYVHENIYDEF EQ
++++++++++++++++++++++++++++++++++++++++++++++++++++ ++
301 LELGGKSPFIICEDADIDHAVELAHFALFFNQGQCCCAGSRTYVHERVYDEFVEKAKARAMRRVVGDPFKKGVEQ
] [1]
0e-29 1.9e-46
GPQINKNQFERVLKYIDEGMDSGATIYCGGD PTVFTNVNDDMEIMQEEIFGPVQPIMKFKDIEEV
++++++++++++++++++++++ ++++++++ +++++++++++++++++++++++++++++++ ++
376 GPQIDSEQFQKILRYIREGRDSSATLECGGDRIGSKGYFIQPTVFSNVKEDMSIAQDEIFGPVQCVFKFKDIGEV
[2]
3.7e-22
IQRANDTNYGLAAYVF PFGGYKMSGFGRYHGKYSFDN
++++++++++++++++ +++++++++++++++++++++
451 IKRANNTRYGLAAGVFTKNIDTANTLTRGLRAGTVWVNCYDIFDAGIPFGGYKMSGMGREKGIYSLNNYLQVKAV
Solyc08T001596.1.ITAG5.0
LENGTH = 534 COMBINED P-VALUE = 0.00e+00 E-VALUE = 0
DIAGRAM: 59-[7]-36-[10]-2-[4]-1-[5]-12-[6]-1-[9]-[3]-21-[8]-10-[1]-31-[2]-17
[7]
1.1e-45
GQWVDSASGKTFPTIN
++++++++++++++++
1 MAFRLITSRLSHSSSSSLASLFQGRNSRVAATAALRYTTAAQDPIKPSVNVEYTKLFINGQFVDSASGKTFPTLD
[10]
2.8e-49
PRTGEVIAHIPECDQEDVNRAVEAARKA TWDSGKPYQQA
++++++++++++++ +++++++ +++++ +++++++++++
76 PRTGEVIAHVAEGDVEDINRAVVAARNAFDEGPWPKMSAYERSKILFRIADLIEKHNDEIATLETWDSGKLYQQV
[4] [5]
2.7e-36 3.9e-39
ANIEIPMIVRLFRYYAGWADKIHGMTVPAD YHCYTLHEPLGVVGQIIPWNFPLLMFLWK GPALACGNTVVLK
++++++++++++++++++++++++++++++ +++++++++++++++++++++++++++++ +++++++++++++
151 ATIEIPMIVRLLRYYAGWADKIHGMTVPADGPYHVQTLHEPIGVVGQIIPWNFPLLMFAWKIGPALACGNTVVLK
[6] [9]
2.5e-27 9.0e-
PSEQTPLSSLYLAKLCHEYGDPPGVLNI CSHMDWDKIFFTGSTETGQTIMQAAAKHN KPVTL
++++++++++++++++++++++++++++ +++++++++++++++++++++++++++++ +++++
226 TAEQTPLSALYVSKLLQEAGLPEGVLNVISGFGPTAGAALSSHMDVDKLAFTGSTDTGKTIMSLAANSNLKPVTL
[3] [8]
19 1.9e-49 2.5
ELGGKSPFIVCEDADVDHAVEWAHFGCFFNQGQCCCAGSRTYVHENIYDEF EQG
+++++++++++++++++++++++++++++++++++++++++++++++++++ +++
301 ELGGKSPFIVCEDADVDQAVEFAHFALFFNQGQCCCAGSRTYVHESIYDEFVEKAKARALKRTVGDPFDSSNEQG
[1]
e-31 6.5e-49
PQINKNQFERVLKYIDEGMDSGATIYCGGD PTVFTNVNDDMEIMQEEIFGPVQPIMKFKDIEEVI
++++++++++++++++++++++++++++++ +++++++++++++++++++++++++++++++++++
376 PQISSEQFEKVLKYIRSGIESGATLETGGDRLGTQGYYIKPTVFSNVKDDMLIATDEIFGPVQSILKFKDHDEVI
[2]
1.7e-21
QRANDTNYGLAAYVF PFGGYKMSGFGRYHGKYSFDN
+++++++++++++++ +++++++++++++++++++++
451 RRANATKYGLAAGVFTKNIDTANTFMRALRVGTIWINCFDIFDAAIPFGGYKMSGQGREKGEYSLKQYLQVKAVV
Solyc02T002272.1.ITAG5.0
LENGTH = 1206 COMBINED P-VALUE = 3.20e-295 E-VALUE = 5.8e-294
DIAGRAM: 732-[7]-36-[10]-2-[4]-1-[5]-11-[6]-1-[9]-[3]-21-[8]-10-[1]-31-[2]-17
[7]
1.3e-41
GQWVDSASGKTFPTINPR
++++++++++++++++++
676 MPKLNEYSYTTDHFSASHFKYSNYWRKGIRRFCSSAVVHEEPITPPVEVKYNQLLINGQFVDAASGKTFPTFDPR
[10]
9e-47
TGEVIAHIPECDQEDVNRAVEAARKA TWDSGKPYQQAAN
+++ ++++++++++++++++++++++ +++++++++++++
751 TGEAITTVAEADTEDVNRAVFAARKAFDEGPWPKMTCAERSCIMLQFADLLERHSDELAALETWDKGKPYEQAAN
[4] [5]
1.4e-32 1.8e-41
IEIPMIVRLFRYYAGWADKIHGMTVPAD YHCYTLHEPLGVVGQIIPWNFPLLMFLWK GPALACGNTVVLKPS
++++++++++++++++++++++++++++ +++++++++++++++++++++++++++++ +++++++++++++++
826 EEIPMLIRLFRYYAGWADKIHGLTAPADSLHHVQTLHEPIGVAGQIIPWNFPLLMFAWKVGPALACGNTVVLKPA
[6] [9]
2.6e-28 2.4e-18
EQTPLSSLYLAKLCHEYGDPPGVLNI CSHMDWDKIFFTGSTETGQTIMQAAAKHN KPVTLELG
++++++++++++++++++++++++++ +++++++++++++++++++ +++++++++ ++++++++
901 EQTPLSALYVSKLFHEVGLPPGVLNVIPGSGSAGADLASHMDVDKIAFTGSTETGKAVVGAAAKSNLKPVTLELG
[3] [8]
1.0e-46 3.0e-2
GKSPFIVCEDADVDHAVEWAHFGCFFNQGQCCCAGSRTYVHENIYDEF EQGPQI
++++++++++++++++++++++++++++++++++++++++++++++++ ++++++
976 GKSPFIICEDADVDKAVELAHSAVFFNQGQCCCAGSRTFVHERVYDEFVEKAKARALKRIVGDPFKKGVEQGPQI
[1]
9 2.2e-46
NKNQFERVLKYIDEGMDSGATIYCGGD PTVFTNVNDDMEIMQEEIFGPVQPIMKFKDIEEVIQRA
+++++++++++++++++++++++++++ ++++++++++++++++++++++++++++++++++++++
1051 DTEQFEKILKYIKSGTESGATLESGGEKLGSKGFYVQPTVFSNVQDNMLIARDEIFGPVQSLLKFKDVEEVIRRA
[2]
3.3e-21
NDTNYGLAAYVF PFGGYKMSGFGRYHGKYSFDN
++++++++++++ +++++++++++++++ +++++
1126 NSSHYGLAAGVFTQNIDAANTISRALRVGTVWVNCFNIFDAAIPFGGYKMSGHGREKGVYSLSNYLQVKAIVTPL
Solyc12T000210.1.ITAG5.0
LENGTH = 500 COMBINED P-VALUE = 5.08e-243 E-VALUE = 9.1e-242
DIAGRAM: 25-[7]-36-[10]-2-[4]-1-[5]-12-[6]-1-[9]-[3]-21-[8]-10-[1]-31-[2]-17
[7]
2.2e-39
GQWVDSASGKTFPTINPRTGEVIAHIPECDQEDVNRAVEAARKA
+++++++++++++++++++++++++++++++++++ ++++++++
1 MAEMNGNSETQFQIPKIKFTKLFINGEFVDSVSGNTFETIDPRNEEVIARISEGDKEDIDLAVKAAREAFDNGPW
[10] [4
4.6e-27 2.
TWDSGKPYQQAANIEIPMIVRLFRYYAGWADKIHGMTVPAD YH
+ +++++++ ++++ ++++ +++++++ +++++++++++ ++
76 PRLSAAERRRIMLKFADLIIENAEEIAALDAMDAGKLFVPVKNMDIPAAAEIIRYYAGAADKIHGTTLKMSREMQ
] [5]
7e-26 3.0e-34
CYTLHEPLGVVGQIIPWNFPLLMFLWK GPALACGNTVVLKPSEQTPLSSLYLAKLCHEYGDPPGVLNI
++++ +++++++++++++++ ++++++ +++++++++++ +++++++++++++++++++++++++++++
151 GYTLLEPIGVVGHIIPWNFPTQMFLMKVGPALAAGCTMIVKPAEQTPLSALYYAQLAKQAGVPDGVINVVTGFGS
[6] [9] [3]
4.0e-30 1.2e-17 1.2e-30
CSHMDWDKIFFTGSTETGQTIMQAAAKHN KPVTLELGGKSPFIVCEDADVDHAVEWAHFGCFFNQGQC
++++++++++++++++++++++++++ ++ ++++++++++++++++++++++++++++++++ ++++ +
226 TAGAALCSHMDVDKISFTGSTEVGRLVMQAAALSNLKPVSLELGGKSPFIVFDDVDVDKVAPLALVGILFNKGEI
[8]
9.6e-27
CCAGSRTYVHENIYDEF EQGPQINKNQFERVLKYIDEGMDSGATIYCGGD
+++++++++++++++++ +++++++++++++++++++++++++++++++++
301 CVAGSRLFIQEGIYDKFVKKLEQMVKTWVVGDPFDPNSHQGPQVDKKQYERVLSYIEHGKREGAKLLTGGNALDR
[1]
2.2e-46
PTVFTNVNDDMEIMQEEIFGPVQPIMKFKDIEEVIQRANDTNYGLAAYVF
+++++++++++++++++++++++ ++++++++++++++++++++++++++
376 KGYFIEPTIFIDVEDDMKIAKEEIFGPVLAVMKFKTVEEVIKRANCTNYGLAAGVMTNNLNIANTVSRSIRAGVI
[2]
3.8e-17
PFGGYKMSGFGRYHGKYSFDN
++++++++++ ++++++++++
451 WINCYFAFDPDCPYGGYKCSGFERDLGMEGLHKYLQVKSVATPIYNSPWL
Solyc06T001965.1.ITAG5.0
LENGTH = 552 COMBINED P-VALUE = 3.96e-208 E-VALUE = 7.1e-207
DIAGRAM: 16-[7]-130-[4]-1-[5]-12-[6]-[9]-1-[3]-21-[8]-12-[1]-31-[2]-25
[7]
4.1e-35
GQWVDSASGKTFPTINPRTGEVIAHIPECDQEDVNRAVEAARKA
++++++++ ++++++++++++++++++++++++++ ++++++++
1 MANRNVPIPRRQLYIGGEWREPVKKNRIPIINPATEEIIGDIPAATAEDVDIAVEAARKAIARDDWGSTTGAQRA
[4] [5]
1.0e-29 4.0e-
YHCYTLHEPLGVVGQIIPWNFPLLMFLWK GPALA
+++++++++++++++++++++++++++++ +++++
151 TLYESAADMDDVAGCFEYYAGLAEALDSRRMTPVNLNSDSYKSYVLREPLGVVGLITPWNYPLLMAIWKVAPALA
[6]
31 2.9e-26
CGNTVVLKPSEQTPLSSLYLAKLCHEYGDPPGVLNI CSHMDWDKIFFTGSTETGQTIMQAAAK
++++++++++++++++++++ +++++++++++++++ +++++++++++++++++++++++++++
226 AGCAAILKPSELASITCLELGEICREIGLPSGALNILTGLGPEAGGPLASHPHVDKISFTGSGPTGSKIMTAAAQ
[9] [3]
3.8e-16 1.4e-30
HNKPVTLELGGKSPFIV CEDADVDHAVEWAHFGCFFNQGQCCCAGSRTYVHENIYDEF
+++++++++++++++++ +++++++++++++++++++++++++++++++++++++++++
301 LVKPVSLELGGKSPIVVFDDIDNLDIAAEWTLFGIFANTGQVCSATSRLIVQENIASAFMDRLLKWTKNIKISDP
[8] [1]
2.9e-25 5.6e-43
EQGPQINKNQFERVLKYIDEGMDSGATIYCGGD PTVFTNVNDDMEIMQEEIFGPVQPI
+++++++++++++++++++++++++++++++++ +++++++++++++++++++++++++
376 LEEDCKLGPVVSAGQYEKVLKFISNAKSEGATILCGGERPQHLKKGYYVQPTIITDVNTSMEIWKEEVFGPVLCV
[2]
1.1e-19
MKFKDIEEVIQRANDTNYGLAAYVF PFGGYKMSGFGRYHGKYSF
+++++++++++++++++++++++++ +++++++++++++++++++
451 KTFKTEEQAIELANDTKYGLGAAVMSKDVKRCERFTKAFQTGIIWINCSQPTFNELPWGGKKRSGFGRDLGKWGL
DN
++
526 ENFLNIKQVTEYTSAEPLAFYKSPSKN
Solyc03T002637.1.ITAG5.0
LENGTH = 505 COMBINED P-VALUE = 2.35e-203 E-VALUE = 4.2e-202
DIAGRAM: 16-[7]-82-[4]-1-[5]-12-[6]-[9]-1-[3]-21-[8]-12-[1]-31-[2]-26
[7]
1.7e-33
GQWVDSASGKTFPTINPRTGEVIAHIPECDQEDVNRAVEAARKA
++++++ + +++++++++++++++++++++++++++++++++++
1 MAIPNIRIPCRQLFIDGEWREPLKKNRLPIINPANEEIIGYIPAATEEDVDMAVKAARSALRRDDWGSTTGAQRA
[4]
8e-29
YHCYTLHE
++++++++
76 KYLRAIAAKVLEKKPELATLETIDNGKPWFEAASDIDDVVACFEYYADLAEALDSKKQTEVKLHLDSFKTHVLRE
[5]
4.4e-31
PLGVVGQIIPWNFPLLMFLWK GPALACGNTVVLKPSEQTPLSSLYLAKLCHEYGDPPGVLNI
+++++++++++++++++++++ +++++++++++++++++++++++++ +++++++++++++++
151 PLGVVGLITPWNYPLLMTTWKVAPALAAGCAAILKPSELASITSLELGEICREVGLPPGALSILTGLGHEAGSPL
[6] [9] [3]
2.1e-26 5.5e-17 1.7e-29
CSHMDWDKIFFTGSTETGQTIMQAAAKHNKPVTLELGGKSPFIV CEDADVDHAVEWAHFGCFFNQGQCCCAGSR
++++++++++++++++++ +++++++++++++++++++++++++ +++++++++++++++++++ ++++++++++
226 VSHPDVDKIAFTGSGPTGVKIMTAAAQLVKPVTLELGGKSPIVVFDDIHNLDTAVEWTLFGCFWTNGQICSATSR
[8]
5.1e-25
TYVHENIYDEF EQGPQINKNQFERVLKYIDEGMDSGATIYCGGD
+++++++++++ +++++++++++++++++++++++++++++++++
301 LIIQETIAPQFLARLLEWTKNIKISDPLEEDCKLGPVISRGQYEKILKFISTAKDEGATILYGGDRPEHLKKGYY
[1]
3.5e-40
PTVFTNVNDDMEIMQEEIFGPVQPIMKFKDIEEVIQRANDTNYGLAAYVF
+++++++++++++++++++++++++++++ +++++++++++++++++++
376 IQPTIITDVDTSMEIWKEEVFGPVLCVKTFKIEEEAIELANDTKFGLGAAILSKDLERCERFTKAFQSGIVWINC
[2]
3.8e-20
PFGGYKMSGFGRYHGKYSFDN
+++++++++++++++++++++
451 SQPCFWQPPWGGKKRSGFGRELGEWSLENYLNIKQVTQYVTPDEPWAFYKSPSKL
Solyc09T002597.1.ITAG5.0
LENGTH = 578 COMBINED P-VALUE = 1.21e-175 E-VALUE = 2.2e-174
DIAGRAM: 110-[7]-77-[4]-1-[5]-12-[6]-[9]-[3]-21-[8]-10-[1]-31-[2]-13
[7]
2.9e-30
GQWVDSASGKTFPTINPRTGEVIAHIPECDQEDVNRAVEA
++++++++++++ +++++++++++++++++ +++++++++
76 YVCREGPVRLMTTDTQSVAAKLSSSGLLRSQALIGGKWVDAYDGKTIKVHNPATGEVITDVPCMGGRETNDAISS
ARKA
++++
151 AYDAFSSWSKLTAAERSRYLRKWYDLIMAHKEELGQLMTLEQGKPLKEAIGEVSYGAGFIEFSAEEGKRIYGDII
[4] [5]
4.2e-22 2.1e-32
YHCYTLHEPLGVVGQIIPWNFPLLMFLWK GPALACGNTVVLKPSEQTPLSSLYLAKLCHEYGDPPGVL
++ ++++ +++++++++++++++ +++++ +++++++++++ +++++++++++ +++ +++++++++
226 PSPLADRRLFVLKQPVGVVGAITPWNFPLAMITRKVGPALACGCTVVIKPSELTPLTALAAAELSIQAGIPPGVV
[6] [9] [3]
3.2e-20 6.1e-13 1.8e-28
NI CSHMDWDKIFFTGSTETGQTIMQAAAKHNKPVTLELGGKSPFIVCEDADVDHAVEWAHFGC
++ ++ +++ +++++++++++++ ++ ++ +++ +++++++ ++++++++++ ++++ +++++
301 NVVMGNAPDIGDALLASPQVRKITFTGSTKVGKKLMEGAAATVKKVSLELGGNAPCIIFDDADLEVALKGALATK
[8]
8.6e-20
FFNQGQCCCAGSRTYVHENIYDEF EQGPQINKNQFERVLKYIDEGMDSGATIYC
++++++++++++++++++++++++ ++++ +++ +++++++++++++++++++
376 FRNTGQTCVCANRILVQEGIYDKFANAFAKAVQNMKVGDGFTEGVEQGPLINEAAVQKVEYFVDEATSKGAKVLV
[1]
1.3e-39
GGD PTVFTNVNDDMEIMQEEIFGPVQPIMKFKDIEEVIQRANDTNYGLAAYVF
+++ ++++++++++++++++++++++ +++++++++++++++++++ +++++++
451 GGKRHSLGMTFYEPTVVTGVNSEMLLAKEEVFGPVAPLLKFKTDEEAIQMANDTNAGLAAYIFSTNIKRAWRVTE
[2]
2.7e-18
PFGGYKMSGFGRYHGKYSFDN
+++++++++ +++ ++++++
526 ALEYGIVGVNEGLVSTEVAPFGGVKQSGLGREGSKYGMDEYLEMKYVCLGSMS
Solyc01T000585.1.ITAG5.0
LENGTH = 500 COMBINED P-VALUE = 4.67e-141 E-VALUE = 8.4e-140
DIAGRAM: 114-[4]-1-[5]-9-[6]-[9]-65-[8]-8-[1]-4-[6]-[2]-52
[4] [5]
1.1e-19 4.2e-3
YHCYTLHEPLGVVGQIIPWNFPLLMFLWK GPALAC
++++ ++++++ +++++++++++++++++ ++++++
76 VEAYRDEVGTLVKSVHYALDGLKQWMSPKKAKLPIAAFPSSAELLPEPLGLVLIISSWNFPFSLSLEPLIGAIAA
[6] [9
3 3.2e-27 2.
GNTVVLKPSEQTPLSSLYLAKLCHEYGDPPGVLNI CSHMDWDKIFFTGSTETGQTIMQAAAKHNKP
+++++++++++++++++++++++++++++++++++ +++++++++++++++++ +++++++++++++
151 GNVVLLKPSDQAPASSSVLAKIIPNYLDNKAIKVIEGDYTVGDKLLQQKWDKIFFTGSPKVAQIVMGAAAKHLTP
]
3e-16
VTLELGGKSPFIV
++++++++++ ++
226 VTLELGGKCPAIIDSLSSSWDKKIAMKRILSGKFGSCAGQACIGIDYILVDNTFVNELVKLIKLGIPKMLGENPK
[8] [1]
8.8e-21 9.8e-39
EQGPQINKNQFERVLKYIDEGMDSGATIYCGGD PTVFTNVNDDMEIMQEEIFGPVQPIMKFKDI
++++++++++++++++++++++++ ++++++++ +++++++++++++++++++++++++++++++
301 ESHSISRIVNKNQFLRLKNLLDEPMVKKSIIYGGSSDEDNLYIEPTVLLDPPLQSTIMTDEIFGPLLPIITLDKI
[6] [2]
8.0e-05 1.3e-24
EEVIQRANDTNYGLAAYVF CSHMDWDKIFFTGSTETGQTIMQAAAKHNPFGGYKMSGFGRYHGKYSFDN
+++++++++++++++++++ + + + ++ ++ + ++++++++++++++++++++++++++
376 EDSIEFINARPKPLTIYAFTKNEEFKRKITKGTSSGSLVFNDTIIQYAADTLPFGGVGQSGFGRYHGKFSFDTFS
Solyc02T002082.1.ITAG5.0
LENGTH = 489 COMBINED P-VALUE = 2.20e-132 E-VALUE = 4e-131
DIAGRAM: 96-[4]-1-[5]-9-[6]-[9]-65-[8]-8-[1]-33-[2]-59
[4] [5]
1.0e-18 2.5e-30
YHCYTLHEPLGVVGQIIPWNFPLLMFLWK GPALACGNTVVLKPSEQTPLSSLY
++ + +++++++++++++++++++++++ ++++ ++++++++++++++ ++++
76 LRCVEKWMAPQKAPIPLVLFPARGAVVSEPLGVVLIFVSWNFPISLALDPVIGAISAGNAIVLKPSELAPKCSSV
[6] [9]
6.3e-27 8.3e-16
LAKLCHEYGDPPGVLNI CSHMDWDKIFFTGSTETGQTIMQAAAKHNKPVTLELGGKSPFIV
+++++++++++++++++ +++ +++++++++++++++++++++++++++++++++++++++
151 LANTIPRYLDPEAIKVVEGGHDVSEQLLQLKWDKIFFTGSPRVGRLIMSAAAKHLTPVTLELGGKCPTILDRLSN
[8]
1.4e-18
EQGPQINKNQFERVL
++ ++++++++++++
226 FSDLQVAVKRIVGGKWGPCNGQACIGIDYVLVETQFAPVLIELLEKSIKTFYGENLKTLANLARIVNKHHFDRVH
[1]
2.1e-39
KYIDEGMDSGATIYCGGD PTVFTNVNDDMEIMQEEIFGPVQPIMKFKDIEEVIQRANDTNYGLAAYV
++++++++ +++++++ ++++++++++ ++++++++++++++++++++++++++++++++++++++
301 NLLKDPKVAASVVYGGSVDEENMAIEPTILLNPPLDADIMNEEIFGPLLPIITLKNIEESIPFINSRPKPLAIYA
[2]
3.3e-22
F PFGGYKMSGFGRYHGKYSFDN
+ +++++++++++++++++++++
376 FTKNDSLKEKILQETSSGSLTFNDAMIQFLCDTLPFGGVGQSGYGRYHGKFTFDTFSHEKAVLHRSFLVELESRY
Solyc06T001286.1.ITAG5.0
LENGTH = 474 COMBINED P-VALUE = 1.84e-127 E-VALUE = 3.3e-126
DIAGRAM: 94-[4]-1-[5]-9-[6]-[9]-62-[8]-8-[1]-33-[2]-49
[4] [5]
1.8e-20 2.3e-30
YHCYTLHEPLGVVGQIIPWNFPLLMFLWK GPALACGNTVVLKPSEQTPLSSLYLA
+++++ +++++++++++ +++++++++++ ++++++++++++++++ +++++++++
76 ELKWWMKPEKVKTSLTSFPSSAEIVPEPLGVVLVISAWNYPFLLSLDPVIGAIAAGNAVVLKPSEIAPATSSVLA
[6] [9]
4.6e-23 6.2e-15
KLCHEYGDPPGVLNI CSHMDWDKIFFTGSTETGQTIMQAAAKHNKPVTLELGGKSPFIV
+++ ++++ ++++++ ++ +++++++++++++++++++ +++++++++ +++++++++++
151 KLLGQYMDVSAIRVVEGAVPETTALLEQKWDKIFYTGNGKVGRIVLAAAAKHLTPVVLELGGKSPVVVDSNIDYK
[8]
2.6e-18
EQGPQINKNQFERVLKYIDE
++++++++++++++++++++
226 IAVRRIIAGKWGCNNGQACISPDYIITTKESVPKLLDAMKQELEKFYGKDPLKSGDLSRIVNANHFQRLSKLLDD
[1]
4.5e-39
GMDSGATIYCGGD PTVFTNVNDDMEIMQEEIFGPVQPIMKFKDIEEVIQRANDTNYGLAAYVF
+++ +++++++ +++++++++++++++++++++++++++ ++++++++++ +++++++++ +
301 NKVVDKVVHGGQRDENNLKISPTILLDVPEDSLIMKEEIFGPLLPIITVNKVEDSIQFIKAREKPLAAYLFTSNK
[2]
1.9e-19
PFGGYKMSGFGRYHGKYSFDN
+++++++++++ +++++++++
376 KLEEEFVMNISAGGLLINDTTLQVALSTLPFGGVGESGMGSCHGKFSFDTFSHKKAVLRRSFAGDVPARYPPYTA
Solyc12T002750.1.ITAG5.0
LENGTH = 593 COMBINED P-VALUE = 1.64e-122 E-VALUE = 2.9e-121
DIAGRAM: 50-[7]-34-[10]-6-[4]-1-[5]-13-[6]-[9]-[3]-21-[8]-14-[1]-33-[2]-77
[7]
6.2e-06
GQWVDSASGKTFPTINPRTGEVIAH
+ +++ ++
1 MAFWWPLIVIAIAFAICKLLLMLIPDNVPSIDVDTSDVLDDGNQTKDNSFIYIPSRRHTDKVQCYEPATMKYLGY
[10]
4.5e-05
IPECDQEDVNRAVEAARKA TWDSGKPYQQAANIEIPMIVRL
++ +++ + ++++ ++++ + + ++
76 FPALKPDEVKERVVQARKAQKIWAKSSFKQRRLFLRILLKYIIEHQDLICNISSRDTGKTMVDASLGEIMTTCEK
[4] [5]
2.8e-18 1.5e-08
FRYYAGWADKIHGMTVPAD YHCYTLHEPLGVVGQIIPWNFPLLMFLWK GPALACGNTVVLKPSEQTPL
+ + + +++ + +++++++++++++++++++++ + +++++ + ++ ++
151 IHWLLSEGEKWLKPEYRSCGRSMLHKVAKVEFSPLGVVGAIVSWNYPFHNIFNPMLAAVFSGNSIVIKVSEHASW
[6] [9]
1.5e-19 2.0e-15
SSLYLAKLCHEYGDPPGVLNI CSHMDWDKIFFTGSTETGQTIMQAAAKHNKPVTLELGGKSP
+ + +++ ++ ++ ++ ++++++++ +++ +++++++++++++++++++++++++
226 SGCFYLRIIQTALAAVGAPENLVEVITGFAETGEALVSSVDKIIFVGSPGVGKKIMRSASDTLIPVTLELGGKDA
[3] [8]
1.3e-25 7.2e-18
FIVCEDADVDHAVEWAHFGCFFNQGQCCCAGSRTYVHENIYDEF EQGPQINKNQ
+++++++++ ++++++++++ + ++++++ +++++++ ++++++ +++ ++++++
301 FIVCEDVDVPHVAQIAARGALQSSGQNCAGAERFYVHKDVYSSFVAEVVKIVKSVTAGPPLSGKYDMGAICMQEH
[1]
8.6e-40
FERVLKYIDEGMDSGATIYCGGD PTVFTNVNDDMEIMQEEIFGPVQPIMKFKDIEEVIQRA
++++++++++ +++++++ ++ +++++++++++++++++ ++++++++++++++++++++
376 SERLQYLVNDALDKGAEIVARGSVGNIGEGAVDQYFPPTVIVNVNHTMKLMQEEAFGPILPIMKFSSDEEVVQLA
[2]
1.9e-17
NDTNYGLAAYVF PFGGYKMSGFGRYHGKYSFDN
++++++++++++ +++++++++++++ ++++++
451 NDSSYGLGCAVFSGSQRRARQIASQLHCGVAAVNDFASNYMCQSLPFGGVKDSGFGRFAGIEGLRACCLVKSVVE
Solyc07T000037.1.ITAG5.0
LENGTH = 533 COMBINED P-VALUE = 7.25e-109 E-VALUE = 1.3e-107
DIAGRAM: 21-[7]-121-[4]-1-[5]-38-[9]-[3]-20-[8]-7-[1]-32-[2]-19
[7]
7.2e-26
GQWVDSASGKTFPTINPRTGEVIAHIPECDQEDVNRAVEAARKA
++++ +++++++ +++++++ +++++++++++++ ++ ++++
1 MAGNGVFAEIIDGEVYKYYCEGEWKKSASGKSVAIINPTTRKTQYKVQACTQEEVNKVMEIAKAAQKSWAKTPLW
[4] [5]
2.9e-16 4.1e-24
YHCYTLHEPLGVVGQIIPWNFPLLMFLWK GPALACGNT
+++ + + ++++++++++++++ ++++++ ++++ ++++
151 VVRSGDLVSYTAEEGVRILGEGKFLVSDSFPGNERTKYCLTSKIPLGVILAIPPFNYPVNLAVSKIAPALIAGNS
[9]
1.2e-
VVLKPSEQTPLSSLYLAKLCHEYGDPPGVLNI KPVTL
+++++++ ++++++ ++++ ++++++ +++ ++ ++
226 LVLKPPTQGAVAALHMVHCFHLAGFPKGLISCVTGKGSEIGDFLTMHPGVNCISFTGGDTGVAISKKAGMVPLQM
[3] [8]
12 1.2e-22 2.5e
ELGGKSPFIVCEDADVDHAVEWAHFGCFFNQGQCCCAGSRTYVHENIYDEF EQGP
++++++++++++++++++++ + +++ ++ ++++++++ +++++++++ ++ +
301 ELGGKDACIVLEDADLDLAAGNIVKGGFSYSGQRCTAVKVVLVMESVADILVEKVNAKVAKLTVGPPEDNCDITP
[1]
-06 1.1e-35
QINKNQFERVLKYIDEGMDSGATIYCGGD PTVFTNVNDDMEIMQEEIFGPVQPIMKFKDIEEVIQRAN
++++ ++ ++ +++++ ++ + + ++++++++++++++ +++++++++ +++++ +++++
376 VVSESSANFIEGLVMDAKEKDATFCQPYKREGNLIWPLLLDNVRPDMRIAWEEPFGPVLPVIRINSVEEGIHHCN
[2]
3.4e-07
DTNYGLAAYVF PFGGYKMSGFGRYHGKYSFDN
+++++++ +++ ++ + ++++ + + +
451 ASNFGLQGCVFTKDINKAILISDAMETGTVQINSAPARGPDHFPFQGIKDSGIGSQGITNSINMMTKVKTTVINL
Solyc01T003809.1.ITAG5.0
LENGTH = 576 COMBINED P-VALUE = 1.13e-106 E-VALUE = 2e-105
DIAGRAM: 48-[7]-21-[6]-27-[4]-1-[5]-11-[6]-54-[3]-20-[8]-14-[1]-84
[7]
4.9e-28
GQWVDSASGKTFPTINPRTGEVIAHIP
++++++++ ++++++++++++++++++
1 MMQFSVHRVKKLRSLTPGIFAVANHHFSVATESSWKHRTSLRVPNLIGGSFVDSQSSEFVDVINPATQEVVSQIP
[6]
1.7e-06
ECDQEDVNRAVEAARKA CSHMDWDKIFFTGSTETGQTIMQAAAKHN
+++ ++++++++++++ + +++++ +++ +++ + +
76 LTTDKEFKSAVSAAKEAFPSWKNTPITTRQRVMLKFQELIRKNMDKLAFNVTTEQGKTLKDAQGDVFRGLEVVEH
[4] [5]
2.9e-20 3.1e-29
YHCYTLHEPLGVVGQIIPWNFPLLMFLWK GPALACGNTVVLKPSEQTPLSSLYLA
+++ +++++++++ +++++++ ++++++ + + ++++++++++++++ ++++++
151 ACGMATLQMGEYGSNVSNGIDTYSLREPLGVCAGICPFNFPAMIPLWMFPVAATCGNTFILKPSEKDPGASMMLA
[6]
9.9e-06
KLCHEYGDPPGVLNI CSHMDWDKIFFTGSTETGQTIMQAAAKHN
+++++++++++++++ + + ++ ++ + + + ++
226 ELAMEAGLPDGVLNIVHGTHDVVNAICDDDDIRAVSFVGSNQAGMHIYSRASAKGKRVQVSAILLTLLSTVFANV
[3]
1.7e-06
CEDADVDHAVEWAHFGCFFNQGQCCCAGSRTYVHENIYDEF
+++++ + + + + ++++ + + + + +
301 ANMFNIIVSIEAKYIADQLKCPQSNMGAKNHGVVMPDANIDSTVNALVGAGFGAAGQRCMALSTVVFVGDSKPWE
[8] [1]
2.8e-20 2.8e-35
EQGPQINKNQFERVLKYIDEGMDSGATIYCGGD PTVFTNVN
+++++++++ ++++++++++++++++++ ++ ++++++++
376 EKLLERAKTLKVNAGTEPDADLGPVISKQAKERVCRLVQSGVDSGAKLLLDGRDIVVPGYEKGNFVGPTILCGVT
DDMEIMQEEIFGPVQPIMKFKDIEEVIQRANDTNYGLAAYVF
+++++++++++++++ +++ ++++++++++++++++ +++++
451 PDMECYKEEIFGPVLLCMQANSLDEAINIVNQNMYGNGAAIFTTSGVAARKFQTEIESGQIGINVPIPVPLPFFS
Solyc01T000609.1.ITAG5.0
LENGTH = 289 COMBINED P-VALUE = 2.54e-88 E-VALUE = 4.6e-87
DIAGRAM: 17-[5]-34-[8]-8-[1]-33-[2]-52
[5]
9.7e-31
GPALACGNTVVLKPSEQTPLSSLYLAKLCHEYGDPPGVLNI
++++++++++++++ ++++++++++++++++++++++++ +
1 MFVYFCIEYIGLSLEPLIGAIAAGNVALLKPLDQAPASSSVLAKIIPNYLDNKAIKLVTNCCNKNGTRFSLQVKL
[8] [1]
8.8e-21 3.3e-37
EQGPQINKNQFERVLKYIDEGMDSGATIYCGGD PTVFTNVNDDMEIMQEE
++++++++++++++++++++++++ ++++++++ ++++++++ +++++ ++
76 IKLGIPIMLGENPNESHSISRIVNKNQFLRLKNLLDEPMVKKSIIYGGSSDEDNLDIEPTVLLDPPVQSTIMADE
[2]
1.3e-24
IFGPVQPIMKFKDIEEVIQRANDTNYGLAAYVF PFGGYKMSG
+++++ +++++++++++++++++++++++++++ +++++++++
151 IFGPLSPIITLDKIEDSIEFINARPKPLTIYAFTKNEEFKRKITKRTSSGSLVFNDTIIQYATDTLPFGGVGQSG
FGRYHGKYSFDN
++++++++++++
226 FGRYHGKFSFDTFSHEKAIAKRSFLTDIWFRYSPWSDHTLQLFRSAFIYDYISVVLITLGLKRA
Solyc01T000620.1.ITAG5.0
LENGTH = 85 COMBINED P-VALUE = 3.11e-43 E-VALUE = 5.6e-42
[5] [6]
1.2e-30 3.2e-27
GPALACGNTVVLKPSEQTPLSSLYLAKLCHEYGDPPGVLNI CSHMDWDKIFFTGSTETGQ
++++++ ++++++++++++++++++++++++++++++++++ +++++++++++++++++ +
1 LSLEPLIGAIAYENVALLKPSDQAPASSSVLAKIIPNYLDNKAIKVIEGDYTVGDKLLQQKWDKIFFTGSPKVAQ
TIMQAAAKHN
++++++++++
76 IVMGAAAKHL
Solyc06T001940.1.ITAG5.0
LENGTH = 571 COMBINED P-VALUE = 2.57e-28 E-VALUE = 4.6e-27
DIAGRAM: 56-[7]-103-[4]-1-[5]-11-[6]-13-[3]-203
[7]
1.3e-05
GQWVDSASGKTFPTINPRT
+ + + ++++ +
1 MMYRLSAYRQLQKRASSSHLNWITLFDSRRSNHTLSFATVKAEEVSGSQPAEVHNLVQGKWTKSSSWNTILDPLN
GEVIAHIPECDQEDVNRAVEAARKA
+ ++++ + + +++ +
76 GQPFIKVAEVNESELQPFVESLSKCPKHGLHNPFKAPERYEDLRKFNPNDTASRRYLMLGDVSTKAAHALGLPEV
[4]
6.7e-17
YHCYTLHEPLGVVGQIIPWNFP
++++ +++++ ++++ +++++
151 SDFFAKLIQRVSPKSYQQALVEVLVTQKFLENFCGDQVRFLARSFAVPGNHLGQQSHGFRWPYGPVAVIAPFNFP
[5] [6]
1.1e-05 4.9e-05
LLMFLWK GPALACGNTVVLKPSEQTPLSSLYLAKLCHEYGDPPGVLNI CSHMDWDKIFFTGST
+++++ + +++ ++ +++ + + + ++++ +++ + + + ++++
226 LEIPLLQLMGALYMGNKPVLKVDSKVCIVMEQMLRLLHECGLPVDDVDFINSDGKTMNKLLVEAKPRMTLFTGSS
[3]
6.9e-22
ETGQTIMQAAAKHN CEDADVDHAVEWAHFGCFFNQGQCCCAGSRTYVHENIYDEF
++ + + + ++ + ++++++++++++++ +++++++++ ++++++++++
301 RVAEKLADDLSGRVKLEDAGFDWKILGPDVNEVDYVAWVCDQDAYACSGQKCSAESILFMHENWSKSSLLDKMTE
Solyc01T000598.1.ITAG5.0
LENGTH = 204 COMBINED P-VALUE = 1.27e-24 E-VALUE = 2.3e-23
DIAGRAM: 53-[8]-16-[6]-[2]-52
[8]
1.1e-08
EQGPQINKNQFERVLKYIDEGM
++++++ +++++++++++++++
1 MKRILSGKFGNCAGQVCIGIDYILVDKTFVNELVKLIKPWIPKMLGENPKESHSISRIVKKNQFLRLKNLLDEPM
[6] [2]
3.5e-05 1.3e-24
DSGATIYCGGD CSHMDWDKIFFTGSTETGQTIMQAAAKHNPFGGYKMSGFGRYHGKYSF
+ + + + ++ ++ + ++++++++++++++++++++++++
76 LDKIEDSIEFINAMPKPLTIYSFIKNEEFERKITKGTSSGSLVSNDTIIQYAADTLPFGGVGQSGFGRYHGKFSF
DN
++
151 DTFSHEKAIARRSFLTDIWFRYSPWSDHTLQLFRSAFIFDYLSVVLITLGLKWA
********************************************************************************
CPU: noble-meme.grid.gs.washington.edu
Time 0.083 secs.
mast -oc . -nostatus meme.xml sequences.fa

## Sheet: Sheet 4
Sheet 4. Conserved motif analyses of SlDHN
MAST - Motif Alignment and Search Tool
********************************************************************************
MAST version 5.5.8 (Release date: Thu May 15 15:01:46 2025 -0700)
For further information on how to interpret these results please access https://meme-suite.org/meme.
To get a copy of the MAST software please access https://meme-suite.org.
********************************************************************************
********************************************************************************
REFERENCE
********************************************************************************
If you use this program in your research, please cite:
Timothy L. Bailey and Michael Gribskov,
"Combining evidence using p-values: application to sequence homology
searches", Bioinformatics, 14(48-54), 1998.
********************************************************************************
********************************************************************************
DATABASE AND MOTIFS
********************************************************************************
DATABASE sequences.fa (peptide)
Last updated on Fri Jun 13 10:29:45 2025
Database contains 16 sequences, 1746 residues
MOTIFS meme.xml (peptide)
MOTIF ID ALT ID WIDTH BEST POSSIBLE MATCH
----- -------------------------------------------------- ------- ----- -------------------
1 LVQSEDDGQGGRRKKKGLKEKIKEKFTGGKHKNEEPHHQAHGVGTRTTTT MEME-1 50 LVQSEDDGQGGRRKKKGLKEKIKEKFTGGKHKNEEPHHQAHGVGTRTTTT
2 TTEHEKKSMMEKIKEKLPGHH MEME-2 21 TTEHEKKSMMEKIKEKLPGHH
3 LRRSNSSSSSSSD MEME-3 13 LCRSCSSSSWSSD
4 QLQLTDEYGNPVQQTDEYGNP MEME-4 21 QIQLTDEYGNPVQQTDEYNNP
5 MAQYENQD MEME-5 8 MAQYENQD
6 VAAPPPGPGAA MEME-6 11 VAAPPPPPPAA
7 MADQAEQGKAAV MEME-7 12 VADQYEQNAAAV
8 NMEFADRGLFDDI MEME-8 13 NVEFCDRGWFDFI
9 DDGEGGRR MEME-9 8 DDGWRGRR
10 KKGIKDKIKEKLPG MEME-10 14 KKGIKDKIKEKLPG
PAIRWISE MOTIF CORRELATIONS:
MOTIF 1 2 3 4 5 6 7 8 9
----- ----- ----- ----- ----- ----- ----- ----- ----- -----
2 0.61
3 0.47 0.34
4 0.42 0.27 0.50
5 0.60 0.38 0.52 0.60
6 0.48 0.39 0.48 0.46 0.43
7 0.53 0.43 0.50 0.56 0.61 0.59
8 0.48 0.53 0.48 0.45 0.57 0.61 0.56
9 0.92 0.38 0.41 0.53 0.45 0.39 0.58 0.56
10 0.91 0.89 0.31 0.37 0.34 0.35 0.42 0.43 0.39
Correlations above 0.60 may cause some combined p-values and
E-values to be underestimates.
Removing motifs 2, 5, 8, 9 and 10 from the query may be advisable.
Random model letter frequencies (from non-redundant database):
A 0.073 C 0.018 D 0.052 E 0.062 F 0.040 G 0.069 H 0.022 I 0.056 K 0.058
L 0.092 M 0.023 N 0.046 P 0.051 Q 0.041 R 0.052 S 0.074 T 0.059 V 0.064
W 0.013 Y 0.033
********************************************************************************
********************************************************************************
SECTION I: HIGH-SCORING SEQUENCES
********************************************************************************
- Each of the following 16 sequences has E-value less than 10.
- The E-value of a sequence is the expected number of sequences
in a random database of the same size that would match the motifs as
well as the sequence does and is equal to the combined p-value of the
sequence times the number of sequences in the database.
- The combined p-value of a sequence measures the strength of the
match of the sequence to all the motifs and is calculated by
o finding the score of the single best match of each motif
to the sequence (best matches may overlap),
o calculating the sequence p-value of each score,
o forming the product of the p-values,
o taking the p-value of the product.
- The sequence p-value of a score is defined as the
probability of a random sequence of the same length containing
some match with as good or better a score.
- The score for the match of a position in a sequence to a motif
is computed by by summing the appropriate entry from each column of
the position-dependent scoring matrix that represents the motif.
- Sequences shorter than one or more of the motifs are skipped.
- The table is sorted by increasing E-value.
********************************************************************************
SEQUENCE NAME DESCRIPTION E-VALUE LENGTH
------------- ----------- -------- ------
Solyc01T004178.1.ITAG5.0 1.3e-106 249
Solyc02T001655.1.ITAG5.0 3.4e-88 98
Solyc02T002844.1.ITAG5.0 1.9e-87 77
Solyc06T000611.1.ITAG5.0 1.9e-87 77
Solyc09T002219.1.ITAG5.0 1.9e-87 77
Solyc07T000356.1.ITAG5.0 1.9e-87 77
Solyc10T001460.1.ITAG5.0 2.8e-86 77
Solyc03T002991.1.ITAG5.0 7.6e-85 77
Solyc08T000657.1.ITAG5.0 2.4e-84 77
Solyc05T001518.1.ITAG5.0 3.5e-83 77
Solyc01T001765.1.ITAG5.0 4.7e-83 78
Solyc02T002102.1.ITAG5.0 7e-67 175
Solyc04T002967.1.ITAG5.0 1.1e-56 206
Solyc12T002159.1.ITAG5.0 3.5e-53 61
Solyc02T000724.1.ITAG5.0 1e-52 133
Solyc02T002103.1.ITAG5.0 7.2e-51 130
********************************************************************************
********************************************************************************
SECTION II: MOTIF DIAGRAMS
********************************************************************************
- The ordering and spacing of all non-overlapping motif occurrences
are shown for each high-scoring sequence listed in Section I.
- A motif occurrence is defined as a position in the sequence whose
match to the motif has POSITION p-value less than 0.0001.
- The POSITION p-value of a match is the probability of
a single random subsequence of the length of the motif
scoring at least as well as the observed match.
- For each sequence, all motif occurrences are shown unless there
are overlaps. In that case, a motif occurrence is shown only if its
p-value is less than the product of the p-values of the other
(lower-numbered) motif occurrences that it overlaps.
- The table also shows the E-value of each sequence.
- Spacers and motif occurences are indicated by
o -d- `d' residues separate the end of the preceding motif
occurrence and the start of the following motif occurrence
o [n] occurrence of motif `n' with p-value less than 0.0001.
********************************************************************************
SEQUENCE NAME E-VALUE MOTIF DIAGRAM
------------- -------- -------------
Solyc01T004178.1.ITAG5.0 1.3e-106 10-[4]-5-[7]-28-[6]-[6]-[6]-62-[1]-4-[2]-3
Solyc02T001655.1.ITAG5.0 3.4e-88 2-[3]-6-[1]-3-[2]-3
Solyc02T002844.1.ITAG5.0 1.9e-87 [1]-3-[2]-3
Solyc06T000611.1.ITAG5.0 1.9e-87 [1]-3-[2]-3
Solyc09T002219.1.ITAG5.0 1.9e-87 [1]-3-[2]-3
Solyc07T000356.1.ITAG5.0 1.9e-87 [1]-3-[2]-3
Solyc10T001460.1.ITAG5.0 2.8e-86 [1]-3-[2]-3
Solyc03T002991.1.ITAG5.0 7.6e-85 [1]-3-[2]-3
Solyc08T000657.1.ITAG5.0 2.4e-84 [1]-3-[2]-3
Solyc05T001518.1.ITAG5.0 3.5e-83 [1]-3-[2]-3
Solyc01T001765.1.ITAG5.0 4.7e-83 4-[1]-[2]-3
Solyc02T002102.1.ITAG5.0 7e-67 [5]-3-[4]-60-[3]-1-[9]-1-[10]-20-[2]-5
Solyc04T002967.1.ITAG5.0 1.1e-56 [7]-6-[8]-39-[3]-16-[10]-23-[10]-8-[6]-4-[2]-12
Solyc12T002159.1.ITAG5.0 3.5e-53 [1]-11
********************************************************************************
********************************************************************************
SECTION III: ANNOTATED SEQUENCES
********************************************************************************
- The positions and p-values of the non-overlapping motif occurrences
are shown above the actual sequence for each of the high-scoring
sequences from Section I.
- A motif occurrence is defined as a position in the sequence whose
match to the motif has POSITION p-value less than 0.0001 as
defined in Section II.
- For each sequence, the first line specifies the name of the sequence.
- The second (and possibly more) lines give a description of the
sequence.
- Following the description line(s) is a line giving the length,
combined p-value, and E-value of the sequence as defined in Section I.
- The next line reproduces the motif diagram from Section II.
- The entire sequence is printed on the following lines.
- Motif occurrences are indicated directly above their positions in the
sequence on lines showing
o the motif number of the occurrence,
o the position p-value of the occurrence,
o the best possible match to the motif, and
o columns whose match to the motif has a positive score (indicated
by a plus sign).
********************************************************************************
Solyc01T004178.1.ITAG5.0
LENGTH = 249 COMBINED P-VALUE = 8.14e-108 E-VALUE = 1.3e-106
DIAGRAM: 10-[4]-5-[7]-28-[6]-[6]-[6]-62-[1]-4-[2]-3
[4] [7]
5.9e-18 1.3e-09
QIQLTDEYGNPVQQTDEYNNP VADQYEQNAAAV
+++++++++ +++++++++++ ++++++++++++
1 MADLRDEHGNPIQLTDQYGHPVQLTDEYGNPMHLTGVATTAGSGAAAVGEKLPETASYGAPTTGEKLHHTTGFGA
[6] [6] [6]
1.2e-05 5.4e-07 5.1e-09
VAAPPPPPPAAVAAPPPPPPAAVAAPPPPPPAA
+++++++++ ++++++++++ +++++++++++
76 GDAAPTTGLGAGAAAPTTGLGAGAAAPTTGLGAAEKLHHPTGLGAGGHTTGLGGGTAAGAGLRVGAGTIGEKLHQ
[1]
4.1e-54
LVQSEDDGQGGRRKKKGLKEKIKEKFTGGKHKNEEPHHQAHGVGTRTTTT
+ ++++++++++++++++++++++++++++++++++++++++++ ++++
151 ETTKPEQQHHKTELHRSSSSSSSSSEDDGQGGRRKKKGLKEKIKEKFTGGKHKNEEPHHQAHGVGTGTTTTTTPT
[2]
3.7e-25
TTEHEKKSMMEKIKEKLPGHH
+++++++++ +++++++++++
226 TTEHEKKSMIEKIKEKLPGHHNHH
Solyc02T001655.1.ITAG5.0
LENGTH = 98 COMBINED P-VALUE = 2.10e-89 E-VALUE = 3.4e-88
DIAGRAM: 2-[3]-6-[1]-3-[2]-3
[3] [1] [
2.2e-08 3.0e-59 2
LCRSCSSSSWSSD LVQSEDDGQGGRRKKKGLKEKIKEKFTGGKHKNEEPHHQAHGVGTRTTTT T
++ ++++++++++ + +++++++++++++++++++++++++++++++++++++++++++++++ +
1 MTLCKLQSITTWQYSSLKQRGLGRSEDDGQGGRRKKKGLKEKIKEKFTGGKHKNEEPHHQAHGVGTRTTTTTTTT
2]
9e-29
TEHEKKSMMEKIKEKLPGHH
++++++++++++++++++++
76 TEHEKKSMMEKIKEKLPGHHNHH
Solyc02T002844.1.ITAG5.0
LENGTH = 77 COMBINED P-VALUE = 1.21e-88 E-VALUE = 1.9e-87
DIAGRAM: [1]-3-[2]-3
[1] [2]
1.1e-63 2.9e-28
LVQSEDDGQGGRRKKKGLKEKIKEKFTGGKHKNEEPHHQAHGVGTRTTTT TTEHEKKSMMEKIKEKLPGHH
++++++++++++++++++++++++++++++++++++++++++++++++++ +++++++++++++++++++++
1 LVQSEDDGQGGRRKKKGLKEKIKEKFTGGKHKNEEPHHQAHGVGTRTTTTTTTTTEHEKKSMMEKIKEKLPGHHN
Solyc06T000611.1.ITAG5.0
LENGTH = 77 COMBINED P-VALUE = 1.21e-88 E-VALUE = 1.9e-87
DIAGRAM: [1]-3-[2]-3
[1] [2]
1.1e-63 2.9e-28
LVQSEDDGQGGRRKKKGLKEKIKEKFTGGKHKNEEPHHQAHGVGTRTTTT TTEHEKKSMMEKIKEKLPGHH
++++++++++++++++++++++++++++++++++++++++++++++++++ +++++++++++++++++++++
1 LVQSEDDGQGGRRKKKGLKEKIKEKFTGGKHKNEEPHHQAHGVGTRTTTTTTTTTEHEKKSMMEKIKEKLPGHHN
Solyc09T002219.1.ITAG5.0
LENGTH = 77 COMBINED P-VALUE = 1.21e-88 E-VALUE = 1.9e-87
DIAGRAM: [1]-3-[2]-3
[1] [2]
1.1e-63 2.9e-28
LVQSEDDGQGGRRKKKGLKEKIKEKFTGGKHKNEEPHHQAHGVGTRTTTT TTEHEKKSMMEKIKEKLPGHH
++++++++++++++++++++++++++++++++++++++++++++++++++ +++++++++++++++++++++
1 LVQSEDDGQGGRRKKKGLKEKIKEKFTGGKHKNEEPHHQAHGVGTRTTTTTTTTTEHEKKSMMEKIKEKLPGHHN
Solyc07T000356.1.ITAG5.0
LENGTH = 77 COMBINED P-VALUE = 1.21e-88 E-VALUE = 1.9e-87
DIAGRAM: [1]-3-[2]-3
[1] [2]
1.1e-63 2.9e-28
LVQSEDDGQGGRRKKKGLKEKIKEKFTGGKHKNEEPHHQAHGVGTRTTTT TTEHEKKSMMEKIKEKLPGHH
++++++++++++++++++++++++++++++++++++++++++++++++++ +++++++++++++++++++++
1 LVQSEDDGQGGRRKKKGLKEKIKEKFTGGKHKNEEPHHQAHGVGTRTTTTTTTTTEHEKKSMMEKIKEKLPGHHN
Solyc10T001460.1.ITAG5.0
LENGTH = 77 COMBINED P-VALUE = 1.77e-87 E-VALUE = 2.8e-86
DIAGRAM: [1]-3-[2]-3
[1] [2]
1.1e-63 4.7e-27
LVQSEDDGQGGRRKKKGLKEKIKEKFTGGKHKNEEPHHQAHGVGTRTTTT TTEHEKKSMMEKIKEKLPGHH
++++++++++++++++++++++++++++++++++++++++++++++++++ +++++++++++++++++++++
1 LVQSEDDGQGGRRKKKGLKEKIKEKFTGGKHKNEEPHHQAHGVGTRTTTTTTTTTEHEKKSIMEKIKEKLPGHHN
Solyc03T002991.1.ITAG5.0
LENGTH = 77 COMBINED P-VALUE = 4.78e-86 E-VALUE = 7.6e-85
DIAGRAM: [1]-3-[2]-3
[1] [2]
5.4e-61 2.9e-28
LVQSEDDGQGGRRKKKGLKEKIKEKFTGGKHKNEEPHHQAHGVGTRTTTT TTEHEKKSMMEKIKEKLPGHH
+++++++++++++++++++++++++++++++++++++++ ++++++++++ +++++++++++++++++++++
1 LVQSEDDGQGGRRKKKGLKEKIKEKFTGGKHKNEEPHHQTHGVGTRTTTTTTTTTEHEKKSMMEKIKEKLPGHHN
Solyc08T000657.1.ITAG5.0
LENGTH = 77 COMBINED P-VALUE = 1.50e-85 E-VALUE = 2.4e-84
DIAGRAM: [1]-3-[2]-3
[1] [2]
7.1e-62 2.9e-28
LVQSEDDGQGGRRKKKGLKEKIKEKFTGGKHKNEEPHHQAHGVGTRTTTT TTEHEKKSMMEKIKEKLPGHH
++++++++++++++++++++++++++++++++++++++++++++++++++ +++++++++++++++++++++
1 LVQSEDNGQGGRRKKKGLKEKIKEKFTGGKHKNEEPHHQAHGVGTRTTTTTTTTTEHEKKSMMEKIKEKLPGHHN
Solyc05T001518.1.ITAG5.0
LENGTH = 77 COMBINED P-VALUE = 2.17e-84 E-VALUE = 3.5e-83
DIAGRAM: [1]-3-[2]-3
[1] [2]
1.0e-61 7.9e-26
LVQSEDDGQGGRRKKKGLKEKIKEKFTGGKHKNEEPHHQAHGVGTRTTTT TTEHEKKSMMEKIKEKLPGHH
+++++++++++++++++++++++++++++++++ ++++++++++++++++ +++++++++++++++++++++
1 LVQSEDDGQGGRRKKKGLKEKIKEKFTGGKHKNDEPHHQAHGVGTRTTTTTTTTTEHEKKSMMEKIKEKLLGHHN
Solyc01T001765.1.ITAG5.0
LENGTH = 78 COMBINED P-VALUE = 2.94e-84 E-VALUE = 4.7e-83
DIAGRAM: 4-[1]-[2]-3
[1] [2]
3.4e-59 2.9e-28
LVQSEDDGQGGRRKKKGLKEKIKEKFTGGKHKNEEPHHQAHGVGTRTTTTTTEHEKKSMMEKIKEKLPGHH
+ ++++++++++++++++++++++++++++++++++++++++++++++++++++++++++++++++++++
1 MKNILGVSEDDGQGGRRKKKGLKEKIKEKFTGGKHKNEEPHHQAHGVGTRTTTTTTEHEKKSMMEKIKEKLPGHH
Solyc02T002102.1.ITAG5.0
LENGTH = 175 COMBINED P-VALUE = 4.40e-68 E-VALUE = 7e-67
DIAGRAM: [5]-3-[4]-60-[3]-1-[9]-1-[10]-20-[2]-5
[5] [4]
2.4e-10 3.3e-22
MAQYENQD QIQLTDEYGNPVQQTDEYNNP
++++++++ +++++++++++++++++++++
1 MAHYENQYSAGQALQTDEYGNPVRQTDEYGNPIQQTGGTMGEYGTTGTGYGTQAGHTTGVLGGTGTGYGTQAGHT
[3] [9] [10] [
1.9e-11 1.4e-09 4.7e-17 6
LCRSCSSSSWSSD DDGWRGRR KKGIKDKIKEKLPG T
+++++++++++++ ++++++++ ++++++++++++++
76 SGVLGGEQRQHGTLGGMLHRSGSSSSSSSSEDDGHGGRRKKKGIKDKVKEKLPGGHRDDQAHSTATTTTTGYGME
2]
7e-22
TEHEKKSMMEKIKEKLPGHH
++++++++++++++++++
151 GTHEKKGIMEKIKEKLPGHHGPGHH
Solyc04T002967.1.ITAG5.0
LENGTH = 206 COMBINED P-VALUE = 7.03e-58 E-VALUE = 1.1e-56
DIAGRAM: [7]-6-[8]-39-[3]-16-[10]-23-[10]-8-[6]-4-[2]-12
[7] [8] [3]
2.0e-13 2.4e-13 8.9e-
VADQYEQNAAAV NVEFCDRGWFDFI LCRSC
++++++++++++ +++++++++++++ +++++
1 MADQYEQNKASVEETVGTNVEATDRGLFDFIGKKEEEKPSHAHEEEAISSELSEKVNVSEEVEPKEEEKKLHRSN
[10] [10]
13 6.6e-13 2.5e-16
SSSSWSSD KKGIKDKIKEKLPG KKGIKDKIKEKLPG
++++++++ ++++++++++++ + ++++++++++++++
76 SSSSSSSDEEEEIGEDGQKIKKKKKKGLKDKIKEKISGDHKEESKAEDTSVPVEKYEETEEKKGFLDKIKEKLPG
[6] [2]
3.1e-14 4.9e-17
VAAPPPPPPAA TTEHEKKSMMEKIKEKLPGHH
+++++++++++ + +++++ ++++++++++
151 GGHKKTEEVAAPPPPPPAAVEHEAEGKEKKGFLDKIKEKLPGYHSKAEEEKEKEKD
Solyc12T002159.1.ITAG5.0
LENGTH = 61 COMBINED P-VALUE = 2.16e-54 E-VALUE = 3.5e-53
DIAGRAM: [1]-11
[1]
1e-48
LVQSEDDGQGGRRKKKGLKEKIKEKFTGGKHKNEEPHHQAHGVGTRTTTT
+++++++++++++++++++++++++++++++++++++++++++ + ++++
1 MNQSEDDGQGGRRKKKGLKEKIKEKFTGGKHKNEEPHHQAHVLELEPQQLLQLLQSMRRRV
Solyc02T000724.1.ITAG5.0
LENGTH = 133 COMBINED P-VALUE = 6.55e-54 E-VALUE = 1e-52
[4] [8] [3] [9]
5.5e-16 5.0e-10 4.4e-11 1.4e-1
QIQLTDEYGNPVQQTDEYNNP NVEFCDRGWFDFI LCRSCSSSSWSSDDDGWRG
+++++++++++++++++++++ +++++++++++++ ++ ++++++++++++++++
1 MAHKGTSQGQLHLIDEHGNRVHQIDDPNAIQGISMGFAPAGTSSDIMKKDHHEGQQLRHSCSSNSSSSEDDGERG
[10] [2]
0 4.2e-12 1.1e-20
RR KKGIKDKIKEKLPG TTEHEKKSMMEKIKEKLPGHH
++ +++++ ++++ + + + +++++++++++++++++++
76 RRKKKKGIKKKIKETLTGGAEEGIQTTIPISIPTPTSSGEVEKKGIMEKIKEKIPGMH
Solyc02T002103.1.ITAG5.0
LENGTH = 130 COMBINED P-VALUE = 4.50e-52 E-VALUE = 7.2e-51
[5] [4] [3]
4.4e-11 2.2e-14 8.9e-12
MAQYENQDQIQLTDEYGNPVQQTDEYNNP LCRSCSS
+++++++++++++++++++++ + ++++ +++++++
1 MAQYGNQDQMRKTDEYGNHVQETGVYQGTGTGGMMGGTGTGGMMGGTGGEYGTQGMGTGTHHHEGQQQLRRSDSS
[10] [2]
1.3e-13 6.3e-19
SSWSSD KKGIKDKIKEKLPG TTEHEKKSMMEKIKEKLPGHH
++++++ ++++++++++++++ ++ ++++++ +++ ++++++
76 SSSEDDGEGGRRKKGLKEKIMEKMPGQHEGEYGQTTGEEKKGMMDKIKDKIPGMH
********************************************************************************
CPU: noble-meme.grid.gs.washington.edu
Time 0.035 secs.
mast -oc . -nostatus meme.xml sequences.fa

## Sheet: Table S3
Table S3. Sequences
Gene rename	Genomic seq.	CDS seq.	Proteins seq.	Promoter seq.
SlP5CS-1	TTTTATTCTACTATACTCACTATATACTAAACCCTCAAAGCAGCAGCAGCCAGCCAGCAGAAACATACATACGGGTATTCTTTAACAATGGATTCCGCTGATCCTGCTCGGGCATTTGTAAAGGATGTCAAACGAATCATTATTAAGGTACCATTACCCAATTCTCTCTCTTTATTATTATTATTATTATTATTATTATTTTTCTTTTAGATTGTTTATGGGCCAATCTGTATCTAATGTTATATATATACATATATATAAATATATCTATACAAGGTTGGAACTGCCGTGGTTACCCGAGGTGATGGAAGATTAGCACTTGGAAGAATGGGATCACTGTGTGAGCAGGTAGGTCAATCTTATGCTTCCTCAATTTCGCTGTGGGATCACTCTGTTTCC…	ATGGATTCCGCTGATCCTGCTCGGGCATTTGTAAAGGATGTCAAACGAATCATTATTAAGGTTGGAACTGCCGTGGTTACCCGAGGTGATGGAAGATTAGCACTTGGAAGAATGGGATCACTGTGTGAGCAGATTCGGGAACTTACCTCTCAAGGCTTTGAAGTTATTTTGGTCACCTCAGGTGCTGTTGGTGTTGGCCGTCAGCGCCTTCGATATAGGAAGCTTATTAATAGCAGCTTTGCGGACCTTCAAAAGCCTCAAGGTGATCTTGATGGCAAGGCTTGTGCCGCTGTAGGTCAGAATGGCCTCATGGCTCTGTATGATACGTTGTTCAGTCAGTTGGATGTAACCTCAGCTCAGCTTATGGTGACTGATAATGACTTTAGAGATCCAGATTTT…	MDSADPARAFVKDVKRIIIKVGTAVVTRGDGRLALGRMGSLCEQIRELTSQGFEVILVTSGAVGVGRQRLRYRKLINSSFADLQKPQGDLDGKACAAVGQNGLMALYDTLFSQLDVTSAQLMVTDNDFRDPDFRRQLNETVNSLLCLKVVPIFNENDAISTRKAPYEDSSGIFWDNDSLAALLALELKADLLVLLSDVEGLYTGPPTDPQSELIHTYVKEKHEGLITFGDKSRVGRGGMTAKVKAAVYAAYAGIPVVITSGFANNNIIKALDGQRVGTLFHREAIKWASIGDFDAREMAVSARECARRLQTLSSQERSKILLDIADALEAKEEEILAENEADVAAAQQAGYENALISRLAMKPGKISSLANSVRVLANMDEPVGRILKRTELADGIILE…	ATTTTCCTAATAGTATAAGAGCAAATACGACCCTTTTCTGTTATTATTATTATTATTATTGTTGTTGTTATATTATTATTGTTAGGGTGTGTAATCTGCTCTATTTCTTATTTAGGTCTCTAATTTAAATTTTAAATTTTCTTGAAATTCGTCAAAAATGGCAAATGAAATCTTGAATAAGCTTTGTATGGATTCATTCGATCATCAATAAAAATGCATATGCAAATGGTGAAGGAGATGAAAAGGAGAAAGAATATTTTCTTGGGGTTTTTACGTTTTAGAAGGGAAATGGGGAAAAAACAAGAACTAGGAGTTAAAGAGGTTGGGGACCCACGTTTCCAATCACGTAGACTTATTAATTTGGTTTATATGTTGAGGTCAGTGTTTAAGTGTGTAGAA…
SlP5CS-2	AAACTCATATTAGACTAGAAAAGTGGGTGAAGGAAGTTGACTGCACATTTCTGCTCCTACATTTCTCTTCTTCCCTAGAAATGGAGACAGTTGATTCAACTCGAGCATTTGTGAAGAACGTCAAACGACTCATTGTCAAGGTCTCAACTTTATCCTCCAATTTCTTTTCCTTTTTGCTTTTCAGATTGGAAAAAAATCGTTTACCCTAGAAGGATTTGATTTTTTTATTCTCTTGCACAAACTAAATACATTGACTGTAATTTCACGCTGTTTCAAGCCGTGTTTAATGTATACAAGTGACCTGCTTGTTAGTTTTTGAAACCAACAATGTGTATCCTTTGTTTTCCCCCCTTTTTAGGCTTTTCGCTGACAAAATTTTATTTTTAAAGGTTGGGACTG…	ATGGAGACAGTTGATTCAACTCGAGCATTTGTGAAGAACGTCAAACGACTCATTGTCAAGGTTGGGACTGCAGTTGTGACTCGAGCTGATGGAAGATTAGCACTTGGAAGATTAGGAGCCCTCTGTGAGCAGCTTCAGGAGCTTAATTCGCAAGGGTATGAAGTTATTTTGGTGACTTCTGGTGCTGTAGGTGTTGGTCGTCAGCGGCTTAGATATAGGAAGTTGCTCAACAGCAGTTTTCTTGATCTTCAAAAGCCACAAACTGAGCTTGATGGCAAGGCTTGTGCTGCTGTGGGCCAGAATGGCCTCATGGCTCTGTATGATTCTTTGTTCAGTCAGTTGGATGTGACATCAGCTCAGCTTCTGGTGACTGATAATGACTTTAGAGATCCAGATTTT…	METVDSTRAFVKNVKRLIVKVGTAVVTRADGRLALGRLGALCEQLQELNSQGYEVILVTSGAVGVGRQRLRYRKLLNSSFLDLQKPQTELDGKACAAVGQNGLMALYDSLFSQLDVTSAQLLVTDNDFRDPDFRRQLNDTVNSLLSLKVIPIFNENDAISTRRAPYEDSSGIFWDNDSLAALLALELKADLLVLLSDVDGLYSGPPRDPDSKLIYTYIKEIHERVITFGDKSRVGRGGMTAKVKAAMYAAYAGIPVVITSGFATDNIIKVLHGERIGTLFHCDANKWASIGETDAREMAVAARACSRRLQALSSQERSKILQDIADALEANEKAILAENEADVVAAQQAGYEKSLISRLALNPGKISSLANSVRVLSNMDEPLGHTLKRTEIADGFILE…	ACAAGTAATGATGATATTAATTATGGTGAGATAAGTTATGTTGAGATTAGTTATGACAAGATAAATTATACTGATATTAATTCTTATTGAGTGTTTGATTTGTTTTTTTCAAAATAATATTCATTCCAAAAATGTTAAGAACATGTTATTTACTTATAAAAATACATTTCACGAATGTGAAGTGTGATGTATAATAATGATTTAAAGGAAAACCTTTGTCATTTACTATAATACCACCCAAGGAGAGGGATAACTTATTTCAGTACAAATATATTAATCTCGTGATAAGTTATCTCAGACCTGCCAACCAAACAACAAATTAAGTGACACTGTAATTCAATCTCATGGCTATTTGATGTTATCTTTCACACTAAACGGACCTCTTAATGTGTTAAAATT…
SlSSADH-3	ATGTTCGTATATTTTTGCATTGAATATATAGGTTTATCATTGGAACCACTAATTGGAGCAATAGCAGCTGGAAATGTGGCATTGTTGAAACCTTTAGATCAGGCTCCAGCATCTTCATCAGTATTAGCCAAAATAATTCCCAATTATTTGGATAATAAAGCTATTAAAGTCATTGAAGGTGATTATACAGTTGGTGACAAATTGTTGCAACAAAAATGGGACAAGATTTTCTTTACAGGTTCGAACTTAAATTACAAGATTTATTTTCCATTTTATATGTCTTGCACAAGATCCACTATACTACGAGAAAAACACCTTTAGAGGTAATAAATAGACACATTAATAAAGAGTATTAAAGTCTTTATCGGATTAGTTAAGTGTCATCAGATCCAATATCGC…	ATGTTCGTATATTTTTGCATTGAATATATAGGTTTATCATTGGAACCACTAATTGGAGCAATAGCAGCTGGAAATGTGGCATTGTTGAAACCTTTAGATCAGGCTCCAGCATCTTCATCAGTATTAGCCAAAATAATTCCCAATTATTTGGATAATAAAGCTATTAAATTGGTGACAAATTGTTGCAACAAAAATGGGACAAGATTTTCTTTACAGGTAAAGTTGATTAAACTTGGGATTCCAATAATGCTTGGAGAAAATCCAAATGAATCACATTCAATTTCAAGGATAGTTAACAAAAATCAGTTTTTGAGATTAAAGAATCTCTTAGATGAGCCAATGGTTAAAAAATCAATTATTTACGGAGGATCATCCGATGAAGATAATTTGGATATTGAG…	MFVYFCIEYIGLSLEPLIGAIAAGNVALLKPLDQAPASSSVLAKIIPNYLDNKAIKLVTNCCNKNGTRFSLQVKLIKLGIPIMLGENPNESHSISRIVNKNQFLRLKNLLDEPMVKKSIIYGGSSDEDNLDIEPTVLLDPPVQSTIMADEIFGPLSPIITLDKIEDSIEFINARPKPLTIYAFTKNEEFKRKITKRTSSGSLVFNDTIIQYATDTLPFGGVGQSGFGRYHGKFSFDTFSHEKAIAKRSFLTDIWFRYSPWSDHTLQLFRSAFIYDYISVVLITLGLKRA	AAGGAAAAAAAGGTGTGTGTTGTGTAGAGCCCGGGGGGGGGGGGGATCAACAAGAAGAAAGAAGTGGTGCGAATGAGGTTGAGAACTTGGGGGTGGTGGGGTGTAAGGAAGATGAACGGGCTGGTGGTACTAAGAACTTGTGGGTAGTTGGGTGTAAAGAAGACGAAGGAAAGAAAGATTATTGGCTAAAAAAATCGGGCCCAATAAGGTTTTTCTATGCACAGTGAGTTATTTGACTTGGCACAGTAGCTATTCAGGTGTATTTAAATTCACTTGAAAGATGTTAAGAGAGGTATTTAAACACCTATACAGTTAAGTGTTAAAGTAAGATTTGTTATCAAATTTAGGGAGATTTTTATGTATTAGAGAAGATTATAAGGTGGTAAATAAAACACATGC…
SlSSADH-4	TTATCATTGGAACCACTAATTGGAGCAATAGCATATGAAAATGTGGCATTGTTAAAACCTTCAGATCAGGCTCCAGCATCTTCATCAGTATTAGCCAAAATAATTCCCAATTATTTGGATAACAAAGCTATTAAAGTCATTGAAGGTGATTATACAGTTGGTGACAAATTGTTGCAACAAAAATGGGACAAGATTTTCTTTACAGGTTCGAACTTAAATTTACAAGATTTATTTTTCTTTTTATATGTCTTGCACAAGATCCACGATACTACTAGACAAACACCTTTAGAGGTAATAAATAGACACATTAATAAAGAGTATTAAAGTCTTTATCGGATTAGTAAATGTCATTAGATCCAATATCGCTAAAGACTTTAGAAACATATATAAAGAGTGTTA…	TTATCATTGGAACCACTAATTGGAGCAATAGCATATGAAAATGTGGCATTGTTAAAACCTTCAGATCAGGCTCCAGCATCTTCATCAGTATTAGCCAAAATAATTCCCAATTATTTGGATAACAAAGCTATTAAAGTCATTGAAGGTGATTATACAGTTGGTGACAAATTGTTGCAACAAAAATGGGACAAGATTTTCTTTACAGGGAGTCCAAAAGTGGCTCAAATTGTTATGGGTGCTGCAGCCAAGCATTTG	LSLEPLIGAIAYENVALLKPSDQAPASSSVLAKIIPNYLDNKAIKVIEGDYTVGDKLLQQKWDKIFFTGSPKVAQIVMGAAAKHL	GGGTGTAAGAAAGATGAACGAGCTGGTGGTACTAAGAACTTGGGGGTAGTTGGGTGTAAAGAAGACGAAGGAAAGAAAGATTATTGGCTAAAAAAAATCGGGCCCAATAAGGTTTTTCTACGCACAGTGACTTATTTGACTTGGCACAGTAGCTATTTAGGTGTATTTAAATTCACTTGAAAGATGTTAAGAGAGATATTTAAACACCTATACAGTTAAGTGTTAAAGTAAGATTTGTTATCAAATATAGGGAGATTTTTATGTATTAGAGAAAATTATAAGGTGGTAAATAAAATACATGCTAAAAAGAATAGAATTTTAGGTAACTAAAATATTAAGATTTTCCTAAATATCAAATCATGCTTTGTAATTTGCACCATAATAATAATAATGACAATA…
SlSSADH-5	TGGAAGATGAAATAAAATTTAGGTCTTTTAATATTATCATGATACTCAAACATTTAATGTGGCTAATCTGCCAAAAAGCCAAATATTATTTATTTCCAAAAAATAGGACTCCATATCACTGATCTGATCTTCATAATCAATTAGATAATCTCTAAAACACTATCTTTCTTGAATATATATATAGATTTGGAATTTTGAATACACCATTTTTTTTTAACAAAATATTTGGAGAGAAACAATGATGCAGTTTTCAGTTCACAGAGGTGAAATTTCGCCTAATTTAAACCATATATTTTTGTTCTTATTAATCTTGTTCATAGAGGTTTCGCCTAATTTGCACCATATTGATCTTTTATTTTTTGTGAATGGATAATAATCCATAAATCTTTTGTTTGTTGC…	ATGATGCAGTTTTCAGTTCACAGAGTGAAGAAACTAAGGTCTTTGACTCCTGGTATTTTTGCTGTCGCTAATCATCACTTTTCAGTTGCTACGGAATCCTCATGGAAGCATCGAACTTCCCTCAGAGTTCCAAATTTAATTGGTGGCAGCTTTGTAGATTCACAATCATCAGAATTCGTTGATGTGATAAACCCAGCAACCCAAGAGGTGGTTTCTCAGATACCTTTAACAACGGATAAAGAATTCAAATCTGCGGTTTCTGCAGCCAAGGAGGCTTTTCCGTCATGGAAAAACACACCCATAACCACAAGACAACGGGTCATGCTCAAATTCCAAGAGCTTATTAGGAAGAACATGGATAAGCTTGCCTTCAATGTGACTACGGAGCAGGGAAAAACA…	MMQFSVHRVKKLRSLTPGIFAVANHHFSVATESSWKHRTSLRVPNLIGGSFVDSQSSEFVDVINPATQEVVSQIPLTTDKEFKSAVSAAKEAFPSWKNTPITTRQRVMLKFQELIRKNMDKLAFNVTTEQGKTLKDAQGDVFRGLEVVEHACGMATLQMGEYGSNVSNGIDTYSLREPLGVCAGICPFNFPAMIPLWMFPVAATCGNTFILKPSEKDPGASMMLAELAMEAGLPDGVLNIVHGTHDVVNAICDDDDIRAVSFVGSNQAGMHIYSRASAKGKRVQVSAILLTLLSTVFANVANMFNIIVSIEAKYIADQLKCPQSNMGAKNHGVVMPDANIDSTVNALVGAGFGAAGQRCMALSTVVFVGDSKPWEEKLLERAKTLKVNAGTEPDADLGP…	ATTGAATGAGTGGATAGTCCATAAGGTTGGTACATGAACAACCATCCATATTCACTAGATTCATGAACCGTTTTGGATAAGAATGTATCTATATATTATGATACTTAATATGGTGACATTTGGAGTGATTTTTCCCTCTATAAATAGGATTTTCATTCACTATTGTATGACATACAGATGAAACTTGCATACACTTGAATAAGAAGAAAATTCCTCCTCTTCTATCTACTTCTCTTGTCTTCTTCTCTTCATGATTATATTTGTACAGCTTGATTTTATAACATTTATCACTTCTATCTAATTTTTAATATTTAAAGGACTCATATTTAATTGACGAATTAATTTTTCTCCTTTAATAGACCGTCCCGATAGATGTTGACTTCATAGTGTAATGTGCCA…
SlSSADH-1	AAAGAAAAATAAATATCATGAGTACTACCACAATGACAAAGTTGTGTAATTCTTACCCCACCACCCCCCAAATAATGTTGGAGTGTGAGAAAGAATTAGAAGTCTTAAAAGAGACTTTTAAGTCTGGGAAAACAAAAGAAGAATCATGGAGAAGGTCACAATTAAAAAATTTGTTAAAACTTCTTGAAGAGAAAGAAAATGATATATTCAAAGCTCTCAAACAAGACTTGGGAAAACACAAAGTTGAGGCTTATAGAGATGAGGTAATTCCCAGTTAATTCATCGCCTAAAAAGCTTTTTTGATGTTTGAGTTTTCACATAGTTCGTCGTTGACTTACTCTTGGCTAATTGAATTTTCATATAATCTGTCATTTTTATCGCTAAATAAAATATTAAACT…	ATGAGTACTACCACAATGACAAAGTTGTGTAATTCTTACCCCACCACCCCCCAAATAATGTTGGAGTGTGAGAAAGAATTAGAAGTCTTAAAAGAGACTTTTAAGTCTGGGAAAACAAAAGAAGAATCATGGAGAAGGTCACAATTAAAAAATTTGTTAAAACTTCTTGAAGAGAAAGAAAATGATATATTCAAAGCTCTCAAACAAGACTTGGGAAAACACAAAGTTGAGGCTTATAGAGATGAGGTTGGAACATTAGTAAAATCTGTCCATTATGCGCTGGATGGTTTAAAACAATGGATGTCTCCCAAAAAGGCTAAATTGCCAATTGCTGCATTTCCTTCTTCAGCAGAGCTGCTTCCTGAGCCTCTTGGTCTAGTCCTCATCATTTCCTCTTGG…	MSTTTMTKLCNSYPTTPQIMLECEKELEVLKETFKSGKTKEESWRRSQLKNLLKLLEEKENDIFKALKQDLGKHKVEAYRDEVGTLVKSVHYALDGLKQWMSPKKAKLPIAAFPSSAELLPEPLGLVLIISSWNFPFSLSLEPLIGAIAAGNVVLLKPSDQAPASSSVLAKIIPNYLDNKAIKVIEGDYTVGDKLLQQKWDKIFFTGSPKVAQIVMGAAAKHLTPVTLELGGKCPAIIDSLSSSWDKKIAMKRILSGKFGSCAGQACIGIDYILVDNTFVNELVKLIKLGIPKMLGENPKESHSISRIVNKNQFLRLKNLLDEPMVKKSIIYGGSSDEDNLYIEPTVLLDPPLQSTIMTDEIFGPLLPIITLDKIEDSIEFINARPKPLTIYAFTKNEE…	TTTCTTCGAATACAAAAATCAAATTACAATATAAGCAAACAAAATAGTTAAAGTTTCTTTAAATCAAGGAATAAAAGAAAAAAATAATAAGAATAAGAAACTCAAATAATTATAATAAAAGAAGTCAAAATAATTTATGCATGAAAAAAATTTAAATATACCTTAAACTTTAATAGAAGCATCATATCTATCCTAAATAATCTTTTTTAAAACTAAAATTAAAATACAAATTTAAAACTATTTTTTTAACTTCGGTTAAATAAAAGATATATGTGAGCTCATTTTGTAACGACGGGGGTATATGTGAGCCGTTTGTATAACGATAAGGGTATATATAAGCCACTTTTATAATGATGAATATATCAGCTCCAAATGACAGAGCTGAGGAATATATTAGAC…
SlSSADH-10	TTTATATAAAGTTTGCTACTTTTTTTTCTCCTTGAAAACAGTGCTGTAATTTTCATCTCCAATAATGGCGGCTCGTGTATTTCTCTCTCGTTCTGTTCATCTGCTATCAAAGGGTATTTTTTTTTTTTACTTTTATGTTTCTCTGTTTAATGGATTTTGATTATTTTTGTTGAATTAATTATGGGGTTAAATTAATGAATTTCATGATCTTGTTAATAGAATTTCAAGATTTGGATAAAAAGTTTCAATCTTTTGTGTGTTTTAGCAATAATGTTGGAGCCCCTATATGTGTTTTTAGTGGTTTTGATTTCATGATGCTTAAAGATCTCATCTTTATACAATCAAAAACAAGAAACTTAGAAACATGTGTAGTAAAATTAAACTTTCCTCCCCACTCTA…	ATGGCGGCTCGTGTATTTCTCTCTCGTTCTGTTCATCTGCTATCAAAGGGAAAAAGATCCCATCTTGGCAAAATAGCTGCTTATAAATACAGCACAGCGGCTGCTTTCGAGGAGCCCGTCAAGCCTACTGTCAATGTGGATCATACTAAACTTCTTATCAACGGGCAATTTGTTGATTCTGCATCAGGAAAAACTTTCCCGACTCTCGACCCCAGGACAGGGGAGGTAATTGCACATATTGCTGAAGGTGATGCAGAAGATATTAATCGGGCAGTTGCTGCTGCTCGTAAGGCTTTCGATGAAGGACCATGGCCTAGGATGACTGCTTATGAAAGGTCAAAGATATTGCTGCGCCTTGCTGATCTGATTGAAAAACATAACGATCAAATTGCAACGCTC…	MAARVFLSRSVHLLSKGKRSHLGKIAAYKYSTAAAFEEPVKPTVNVDHTKLLINGQFVDSASGKTFPTLDPRTGEVIAHIAEGDAEDINRAVAAARKAFDEGPWPRMTAYERSKILLRLADLIEKHNDQIATLETWDTGKPYAQAAKIEVPMVVRLLRYYAGWADKIHGMTIPADGPYHVQTLHEPIGVAGQIIPWNFPLLMFSWKIGPALACGNTIVLKTAEQTPLSALYVASLFQEAGLPEGVLNIISGYGATAGASLCSHMDVDKLAFTGSTETGKTILELAAKSNLKPVTLELGGKSPFIVCEDADIDTAVEQAHFALFFNQGQCCCAGSRTYVHEKVYDEFLEKAKARALKRVVGDPFKSGTEQGPQIDSKQFDKIMKYIRSGVDSGATLETGG…	TTTTCCGTATAACCACTCAAAAACAATTTAATAACGCTCCATAACTATAGTTTGCTAATTACATTCGTAGCTATATGTTAGAGGGAGGAGAAAGGCTAGCGAGATTGGGAGAAGGAGGAGAGAGGGCAGAGAGTGGAGAAAGACGAGTTGTATGTGTATATCGATTAAGCAATTGTATATATATCTAACTGGTATACTTATGTATTTGTATATCTGGGGAGTGAGAAGAGAGGCGAGCAGATACGAAAGAGTGAAGAGTCGAGTTGTATATGTATATTAATTAAACAATTGTATATATGTAACTAGTATACATATATATTTGAATATCGAGCGAACGAAATTGGGAGAGTGACGAGAGAGCTAGGCGAGAGAGATAGTGAAGAGAGACGAATCGTATAT…
SlSSADH-18	ACCGCCACTGATTTATCTTTTTAATTTTATATATTTAATAGAAACTGAATAAGCGACGTCTACGAGGAACTCAGAATCTCTCTTCTCTCTCATGGCTATGGCGATTCCTTCAAATTCCTTCTAAGAGTAGTGTGAAAAACCCTAATTAATCTTCTTCGAAGCTTCTAGAAACCTTCTAATGGCGTTCTGGTGGCCGTTGATTGTTATCGCTATCGCATTTGCGATCTGTAAATTACTGTTGATGCTCATTCCTGACAATGTCCCTTCCATTGATGTCGACACTTCTGATGGTAAGCTTCCATACGAATTTTGCTGTTTGAACTACTTTTAAATTGTTTATATATTGTAGTAGTAATTTATTTCAGTTCCAATTTATGTTACATTTTTAGCTTATCAAAG…	ATGGCGTTCTGGTGGCCGTTGATTGTTATCGCTATCGCATTTGCGATCTGTAAATTACTGTTGATGCTCATTCCTGACAATGTCCCTTCCATTGATGTCGACACTTCTGATGTGTTGGATGATGGGAATCAGACTAAAGACAACAGTTTCATTTATATTCCCTCGAGAAGGCATACGGACAAAGTTCAGTGCTATGAACCAGCAACAATGAAGTACCTGGGTTATTTCCCGGCGCTGAAACCTGATGAGGTTAAGGAGCGGGTTGTACAGGCAAGGAAAGCTCAGAAGATATGGGCAAAGAGTAGCTTCAAGCAAAGACGTCTGTTTCTACGTATACTTCTGAAGTATATTATTGAACATCAAGACCTTATATGCAATATCTCTTCGCGTGATACTGGG…	MAFWWPLIVIAIAFAICKLLLMLIPDNVPSIDVDTSDVLDDGNQTKDNSFIYIPSRRHTDKVQCYEPATMKYLGYFPALKPDEVKERVVQARKAQKIWAKSSFKQRRLFLRILLKYIIEHQDLICNISSRDTGKTMVDASLGEIMTTCEKIHWLLSEGEKWLKPEYRSCGRSMLHKVAKVEFSPLGVVGAIVSWNYPFHNIFNPMLAAVFSGNSIVIKVSEHASWSGCFYLRIIQTALAAVGAPENLVEVITGFAETGEALVSSVDKIIFVGSPGVGKKIMRSASDTLIPVTLELGGKDAFIVCEDVDVPHVAQIAARGALQSSGQNCAGAERFYVHKDVYSSFVAEVVKIVKSVTAGPPLSGKYDMGAICMQEHSERLQYLVNDALDKGAEIVARGSV…	TCGAAAACTTGAGACATCTTTCATCCTCTCATCAATTGATTGTGCAAGATCTTCTTCTTCTTCTTGCACGATATCGCGTAATTCATCATCATTTCTCTTGACATTTGTGTGAGATATATCTCCTTCCTTCATTAAACTTCTGCAAAAACAAGAAAAGCAAGTCAAAAACCTCAAATTTGTACTCCAGCAATCGCGCTAAGCAGGACGAATATCAAGATTTAGAGTCAGTGTATTCTGCTTTTTATAATTTTCTACTTCTATAGGATGTAAGGGGTGAAATGAAGTGTTACCAGATGAATGCAAATAAGAATATGTTGTTGATGAAAAAAACCATAAAATGTAGAAATATTTGATGATTGATATATAGGTGTTATAAATGTGTATAACATAAGAGAAACT…
SlSSADH-17	AAAAAACTCAAAGTAAAAAAAATGGCGGAAATGAATGGAAATTCAGAAACTCAATTCCAAATTCCGAAAATTAAGTTCACAAAGCTGTTCATCAATGGTGAATTCGTCGATTCCGTTTCAGGTTTGATTGATTTATAACTTTCTAATCTCTGTTTAATTCCGTGAATGAATAAAAAGCAAAGGAAATCAGTTATATGTTGCAGATTTCGAATTTTGAAAGTTTATGTAAAACGAATTTTTTGAATCTCGTTTCTGTGTGACTCTGTGTTTGGAGTTTCTGTGCCGCCATTAATGGCGATTTGATTGATTCTGCTTCAAGCTAAGTAATTATACTTTTTTAAAAAAAATTACACTGATTTTTTTCTCTTCTATTTGTGAAATTGTGTCAATGAATCTGTT…	ATGGCGGAAATGAATGGAAATTCAGAAACTCAATTCCAAATTCCGAAAATTAAGTTCACAAAGCTGTTCATCAATGGTGAATTCGTCGATTCCGTTTCAGGAAATACGTTTGAAACAATAGATCCACGAAACGAGGAGGTTATCGCAAGAATTAGTGAAGGCGACAAGGAGGATATTGATTTGGCTGTCAAAGCCGCCCGTGAAGCTTTCGATAATGGGCCTTGGCCTCGATTATCCGCCGCGGAGAGGAGAAGGATAATGCTGAAATTCGCGGATTTAATCATAGAAAATGCAGAGGAAATAGCGGCATTGGATGCAATGGATGCAGGGAAGTTATTTGTTCCTGTAAAGAACATGGACATTCCAGCTGCAGCCGAAATTATTCGCTATTATGCTGGT…	MAEMNGNSETQFQIPKIKFTKLFINGEFVDSVSGNTFETIDPRNEEVIARISEGDKEDIDLAVKAAREAFDNGPWPRLSAAERRRIMLKFADLIIENAEEIAALDAMDAGKLFVPVKNMDIPAAAEIIRYYAGAADKIHGTTLKMSREMQGYTLLEPIGVVGHIIPWNFPTQMFLMKVGPALAAGCTMIVKPAEQTPLSALYYAQLAKQAGVPDGVINVVTGFGSTAGAALCSHMDVDKISFTGSTEVGRLVMQAAALSNLKPVSLELGGKSPFIVFDDVDVDKVAPLALVGILFNKGEICVAGSRLFIQEGIYDKFVKKLEQMVKTWVVGDPFDPNSHQGPQVDKKQYERVLSYIEHGKREGAKLLTGGNALDRKGYFIEPTIFIDVEDDMKIAKEEI…	ACAAGCCAAACGAATCTGGAAAGGTAAGGATCAAGTTTTTTAGGGATATAAGCTTGTTTCGAGGTAAGTGATGGTCGTGATTCTATGATTGTGTGATGTATGTTTATTCTTGCTTCATTATGATACATTTATGTATGCGAATGTGCATTATTGATCACACTTATTGCAAATGAGTTAGATGAATAAACAAATGCCATGAATCACTTCTTGACTGTATGATTATTGAGATTGTATGATTGTGATTGTGGTGTGTTGATTGGATCGATTGTCACGTTCCGACTAAACTAATTGGATCAATTGCCATATCCCAGCATAAATATGGGATCGATTGTCACGTTTCTGCATAAACATTGGATTGGGTACCATGTTTTGATATGCTAACAGTTTGAGTTTGAGTTT…
SlSSADH-7	ATGACTAGAATATTTGCAAAGCCGGCGTCTCACCTCCGTCATTTACAGCAATCTTTGAAGAACAAATCATTTTCGAACGATGTGCCATGGTGGCGCCAAATTCTCGATCCAAACAGCGATATCGTCAATCGCTGGAACTATGTCTTCCTCCTTACCTGTCTCATCTCTCTTTTCATCGATCCACTCTACTTCTACGTACCTTTCGTCAGCGATAGAGCTTGTATGTCCACTGATGACGAAGCCGCCCGTGAAATTACCATCTATCGTTCTCTCACCGACATCTTTTACTTCCTTCACATTGCCATGAAGTTCCGCACAGCTTTTGTTGCTCCTAGCTCTAGGGTTTTCGGCCGGGGTGAGCTTGTTATGGATCCCCGTGAAATTGCTATACGATATCTC…	ATGACTAGAATATTTGCAAAGCCGGCGTCTCACCTCCGTCATTTACAGCAATCTTTGAAGAACAAATCATTTTCGAACGATGTGCCATGGTGGCGCCAAATTCTCGATCCAAACAGCGATATCGTCAATCGCTGGAACTATGTCTTCCTCCTTACCTGTCTCATCTCTCTTTTCATCGATCCACTCTACTTCTACGTACCTTTCGTCAGCGATAGAGCTTGTATGTCCACTGATGACGAAGCCGCCCGTGAAATTACCATCTATCGTTCTCTCACCGACATCTTTTACTTCCTTCACATTGCCATGAAGTTCCGCACAGCTTTTGTTGCTCCTAGCTCTAGGGTTTTCGGCCGGGGTGAGCTTGTTATGGATCCCCGTGAAATTGCTATACGATATCTC…	MTRIFAKPASHLRHLQQSLKNKSFSNDVPWWRQILDPNSDIVNRWNYVFLLTCLISLFIDPLYFYVPFVSDRACMSTDDEAAREITIYRSLTDIFYFLHIAMKFRTAFVAPSSRVFGRGELVMDPREIAIRYLKTDFIVDFTAALPLPQIVIRYVIPAAKRNGSGHSKSTLALIVLIQYVPRLFVIFPLNQQIIKTTGFIAKTAWAGAAYNLLLFMLASHVAGASWYVASIGRQFSCWAIECNKERDAVPPCILEFLDCNNVDEDSYIRDYWRNSTRVLEKCDAVNDEDSGFKFGIFADAFTNEVASSSFLAKYLYCLWWGLRNLSSYGQNLNTSTYIGETLFSIFISIIGLVLFAQLIGNMQTYLQSMTVKIEEWRIRKRDIEEWMRHRQLPEDLQER…	TAATTTTTTTTTGATTTGTTATATAAACAATTAATATCAGCAAATTTTAATTAAATAATAATTAAATAAATTGAGTGACTTTCTGAGGGAATAGTTAATAGTTGAGTGATTTTTGAGTTAAAATTCAAAGTTGAGTGACTTTTTGAGGGAAGAGTTAATATTTGAGTGACTTTTGAATTAAAATTCAAAGTTGAGTGACTTTATAAGAGAGAAGTGCATAGTTGAGTAACCATCTGAGGTATTAACTATAATTTGTATAGTTTTGAAAAAAAAAAAAAACTTCTGCTATTAAAATATTTAATAGTAAATGAAAAAAAGAGAACGGAGGTCCATTGAATCTAAACACATCTATAAGATAGATACTCTACAGATATTTATTTGTTCCTAAATTTATGTGTT…
SlSSADH-6	ATGTGTAATAGGGCTTAGTATTTAAGTTTGATTTGGGAGAAGAAGAGTGTTATTTGTGTAGTAAAATTGAAGCCATGGATGTAGTTGAGGAAGATGTGTTAGGTGAAGTGACGACAGCATTCAGGAGTAGAAGAACAAGAAGTGTTGCATGGAGGAAAGCACAGCTTCAAGCAATTCTCAAACTCCTTGATGAAAATGAAGAGGAGATCTTTGAAGCACTTAGACAGGATCTCGGAAAGCATCCTGTTGAATCTTATCGTGATGAAGTGAGTAACTAATTTTTCCATTTTTAAAACTGAGTTACGCATCTGGTGCTTTAGTTTCGTACACTGTTGATTTTCATATTAGTTGCGTATAAAGCAAATTTCTGCTTCAATAATATACATAACACTGTTTATC…	ATGGATGTAGTTGAGGAAGATGTGTTAGGTGAAGTGACGACAGCATTCAGGAGTAGAAGAACAAGAAGTGTTGCATGGAGGAAAGCACAGCTTCAAGCAATTCTCAAACTCCTTGATGAAAATGAAGAGGAGATCTTTGAAGCACTTAGACAGGATCTCGGAAAGCATCCTGTTGAATCTTATCGTGATGAAGTTGGTGTGGTGAGGAAATCAGCTACCAATGCTTTGCGCTGTGTTGAAAAGTGGATGGCCCCTCAAAAGGCCCCAATACCATTAGTTCTCTTTCCTGCAAGAGGAGCAGTAGTATCAGAGCCACTGGGAGTAGTGCTAATATTTGTGTCCTGGAATTTTCCCATCTCCCTAGCTTTAGACCCAGTGATTGGAGCAATCTCAGCTGGA…	MDVVEEDVLGEVTTAFRSRRTRSVAWRKAQLQAILKLLDENEEEIFEALRQDLGKHPVESYRDEVGVVRKSATNALRCVEKWMAPQKAPIPLVLFPARGAVVSEPLGVVLIFVSWNFPISLALDPVIGAISAGNAIVLKPSELAPKCSSVLANTIPRYLDPEAIKVVEGGHDVSEQLLQLKWDKIFFTGSPRVGRLIMSAAAKHLTPVTLELGGKCPTILDRLSNFSDLQVAVKRIVGGKWGPCNGQACIGIDYVLVETQFAPVLIELLEKSIKTFYGENLKTLANLARIVNKHHFDRVHNLLKDPKVAASVVYGGSVDEENMAIEPTILLNPPLDADIMNEEIFGPLLPIITLKNIEESIPFINSRPKPLAIYAFTKNDSLKEKILQETSSGSLTFND…	CAAATACTCTATTATGTAATTGGAAGTGTATTATTAATGCCATGAATTTTATAGACACTATAATGCAAAAGAATTTAAAATGCACGCATTAGCATTTAAAGACATAATTACCTCTCAAAATATGTTTTTACACCTTTTCCACTAAAATTGTTAAAGATATTTTTGCAAATAATTCTTTTTACATTGCATGTCATTTTTAATACACCAAATCAAACAACACATAAGAAATAATCTGTGTATAACTAATGCAAAATAACTATTATAACCATTGTTAATGCAAACATTGCTAATACACTCTATAAAACATTATTTTTATACACTCTACCAAATAATCCCTTAGTTATTAATTTACTCCTTTTATTAATTATAATTTTTATCTTTTTCTTTCCCAAGAGGGAA…
SlSSADH-8	TAACACTTTGACAAAATACTGAAAGTGAAGTGATCAAGTGTAGAGCCATGGCGATTCCTAATATACGGATCCCTTGTCGGCAGTTGTTCATCGACGGTGAATGGAGAGAACCCCTCAAGAAGAACCGATTACCCATCATCAATCCGGCCAATGAAGAAATTATCGGTATTTGAAATTTCATAGGTTTAATTTCAAAGATCTCTTGCAATTTAGTGGACAACTTTTGAAATGATGTTAGAAATTGTGAAGATTTGTGTGTGTTTTATGGTTGCAACTGGAATATGTTCTAGAATAACCTTCAAATTATATTTTCCGCAAGATTTGAGCAATTATGTTGCAAATTAATGAGTTCTTGTTTGATCCGGTTGTAAATTTTTTTTATCTTCTTGGATTTTTTCA…	ATGGCGATTCCTAATATACGGATCCCTTGTCGGCAGTTGTTCATCGACGGTGAATGGAGAGAACCCCTCAAGAAGAACCGATTACCCATCATCAATCCGGCCAATGAAGAAATTATCGGGTATATTCCCGCAGCTACAGAGGAGGATGTAGATATGGCCGTCAAAGCTGCACGGAGTGCGCTTCGTCGAGATGACTGGGGTTCTACTACTGGAGCACAGCGTGCCAAATATCTTCGTGCTATTGCTGCTAAGGTACTGGAGAAAAAGCCTGAACTGGCTACACTTGAGACTATCGATAATGGAAAACCCTGGTTCGAGGCTGCCTCGGATATAGATGATGTCGTAGCGTGTTTTGAGTACTATGCAGATCTAGCTGAAGCTTTGGATTCAAAAAAGCAG…	MAIPNIRIPCRQLFIDGEWREPLKKNRLPIINPANEEIIGYIPAATEEDVDMAVKAARSALRRDDWGSTTGAQRAKYLRAIAAKVLEKKPELATLETIDNGKPWFEAASDIDDVVACFEYYADLAEALDSKKQTEVKLHLDSFKTHVLREPLGVVGLITPWNYPLLMTTWKVAPALAAGCAAILKPSELASITSLELGEICREVGLPPGALSILTGLGHEAGSPLVSHPDVDKIAFTGSGPTGVKIMTAAAQLVKPVTLELGGKSPIVVFDDIHNLDTAVEWTLFGCFWTNGQICSATSRLIIQETIAPQFLARLLEWTKNIKISDPLEEDCKLGPVISRGQYEKILKFISTAKDEGATILYGGDRPEHLKKGYYIQPTIITDVDTSMEIWKEEVFGPV…	TACGTCTACTTTATGATTTTTGTTCTCATTTCCACGGTGTCCTATAAATTGATACATGAAAAGTAATTAATTATGTAAAAATTATATAAGAGGTACTACAAATTATAACAAGTAGTAATTTAAAATATTTAAATATGTACTGCATAAATTGAAAAATAAAATAATATATTTTGTTTCAATAAAATTGCATAAAATATATTATAAATTACAGTAATTAATAACTTTAAATTTCAATAATTTCTCAAGTTCTATTTGTATTATTTAAAATTAAATAAAAAATAATATTCTATATTTTTTCAATTTATATGACACATTTTATTTTTGAGAGTTTAAGTTTGACTAAGAATTTTTTTATAAAATCTTTAATTTTTTAAATAAATTTCTAAATTTTTGAACTAC…
SlSSADH-9	GTCTCATATGAAAGTTATTTGTCAAATAGCAGTGTAGTTGGTCACTCATCACCCCTACACCTCTAATATATCTTCAACTACTAACAATTCAACAAACTTGTGTAAACTTAACCATGGCAGCTCGCAGAATTTCTTCTTTGCTCTCTCGTTCTCTCAACCTTCCTTCCGTTTCTGCTTCTCTAGGTTGATTCCTCTTTTAATCTGTACTATTTGCAACTGTTTTTTTTTTTTCTTTTCTCTTCTTTATAGATTGTATCTTTGACGATGATGGTAAAGATAGATTCTTTAGTGTTGGGTTCGGCTCCGATTATCTCTAAAGGGTAGTTCTTGAGGTAGATGTACTTGTTCAGCAGGGTGAATATCTTTTACTACTTTCTTTAAGCATGTTAAGCTTTTATT…	ATGGCAGCTCGCAGAATTTCTTCTTTGCTCTCTCGTTCTCTCAACCTTCCTTCCGTTTCTGCTTCTCTAGGAAGAAGCCATGGTGTGGCAAGGCACATCAACAGGTTTAGTACAGCTGCAGCTGTTGAGGAAATAATCACTCCACCTGTCCAAATTAATCACACCAAGCTTCTGATCAATGGACAATTTGTTGATTCTGCATCTGGAAAAACATTCCCAACTTTGGATCCAAGAACTGGGGAAGTCATTGCAAATGTTGCTGAAGGTGATCTCGAAGATGTTAATCGCGCTGTGGCTGCTGCTCGCAAGGCATTTGATGAGGGACCATGGCCCAAAATGAGTGCTTATGAAAGGTCACGGATAATGCTAAAATTTGCTGATTTGGTGGAGAAACACAAT…	MAARRISSLLSRSLNLPSVSASLGRSHGVARHINRFSTAAAVEEIITPPVQINHTKLLINGQFVDSASGKTFPTLDPRTGEVIANVAEGDLEDVNRAVAAARKAFDEGPWPKMSAYERSRIMLKFADLVEKHNDEIAALETWDNGKPYLQAAQAEVPSFVRLFRYYAGWADKIHGLTVPADGPHHVQILHEPIGVAGQIIPWNFPLLMMAWKVGPALACGNTIVLKTAEQTPLTALYVANLLHEAGLPPGVLNIVSGFGPTAGAALASHMDVDKLAFTGSTETGQTVLQLAAKSNLKPVTLELGGKSPFIICEDADIDHAVELAHFALFFNQGQCCCAGSRTYVHERVYDEFVEKAKARAMRRVVGDPFKKGVEQGPQIDSEQFQKILRYIREGRDSSA…	TATTTTGAAATCAATAAACGAATGACAAATAATTTTATAGTGTTTATAACACCTTAAATTTATTTTAAGCCTTTTTCCATAAAAGGTATCGTGATAAGGTATCTTAACATGGCAGTAAAGGTGAAACATGACTTCATGAGGCCAAAATGCAAATACCCAAAATGTCATATGGCTCATATGAATGTCATTTGTCACATAGTGTCAACAAAAAAAATCAGCATATAACTGATAATATATATATATATATATATATATTATATATATATATATATTGTAAAGGATTATCACCAATTTTAACTTTTATTAGTCAAGAAATGGACATTCTTCTAATCAAGATATGGACCCCTATATATTATCTTCTTCTTTTTATAATCATACATACATCTTCTTTATTGGATA…
SlSSADH-13	GACTTCTTTTTTGCTCATTTCTTTATATGGTGGCTTTTTATATGAACAAAAATCACTGATCTAACTACTCCCTGCGCCATTTTATCAGTTTTCTTTACGTAAGGGTGAGGTGATTGTATCGAGTTATGGCAAATCGTAATGTACCAATCCCTCGTCGACAGCTGTACATCGGCGGAGAATGGAGAGAACCGGTCAAGAAGAACCGGATTCCGATAATCAATCCGGCTACTGAAGAAATCATCGGTGCGTCAGATTAACATACTCTATTATATCAGTATTTGTAATCTGATTCTACTTTTCACTTTTTCTTTTTCTGTTGAATGTTGGTGAAGCACGTGAAAAACTCCGATGAGAGATTATGTTTAAATTGGATTTTCAGGGGATATTCCGGCGGCTACC…	ATGGCAAATCGTAATGTACCAATCCCTCGTCGACAGCTGTACATCGGCGGAGAATGGAGAGAACCGGTCAAGAAGAACCGGATTCCGATAATCAATCCGGCTACTGAAGAAATCATCGGGGATATTCCGGCGGCTACCGCGGAAGATGTGGATATAGCTGTGGAAGCAGCACGGAAAGCGATTGCGAGGGATGACTGGGGTTCTACAACAGGGGCACAACGCGCAAAATACCTCCGTGCTATTGCTGCTAAGGATTTAGCGCTGTATTCTCTGAGTTACATCGAGATGGCGGTTCCTTCTGTTTTTGAAGGATTGAACTCAGATTATGTTCTTGGATACTACTTACTAGTGAGCTGCTGTATATATTGCATTTCACCTGGTGTTGGCAAGATATTGGTA…	MANRNVPIPRRQLYIGGEWREPVKKNRIPIINPATEEIIGDIPAATAEDVDIAVEAARKAIARDDWGSTTGAQRAKYLRAIAAKDLALYSLSYIEMAVPSVFEGLNSDYVLGYYLLVSCCIYCISPGVGKILVLEKKSVLATLESLDSGKTLYESAADMDDVAGCFEYYAGLAEALDSRRMTPVNLNSDSYKSYVLREPLGVVGLITPWNYPLLMAIWKVAPALAAGCAAILKPSELASITCLELGEICREIGLPSGALNILTGLGPEAGGPLASHPHVDKISFTGSGPTGSKIMTAAAQLVKPVSLELGGKSPIVVFDDIDNLDIAAEWTLFGIFANTGQVCSATSRLIVQENIASAFMDRLLKWTKNIKISDPLEEDCKLGPVVSAGQYEKVLKFIS…	GTGAAACTTGAAAAAGATAAAACACATACGGTCGTTAATATTGTTTCGTGAAAGTATAAAAATTATTTTCGATAGTTTTGAACCTCTGCGAACGATAAGACACAATATTTTGTGCCTTTCACCGTGCAATGGCAAAGCGAGCTGCTTGACCACGATGTGCGCCAAGGCTTAACCGGTTGTACATTCTAAGTTGTAACTAACTGAAACATCCGTTAAGAAGTTACAGAAATATCAGTTTGGTCCCTATCAATATTTGTATTGCACTTATGTCCTCATCATAATATAAATATATACTGCTTGAGTCTGATCCAACTCATAAGAAGAAAAGAATTGATCGTGTCCTCCTGAGCATGACCATGTCCAACTGAAGCATAGATCGGAAATCCAAACATGAATGAA…
SlSSADH-11	TATTTTAGAGGAAGAGGGAGTACAATATTCAAGTATTTAAAAATACTCATTTAATAACTAAAATAATAATACGATATATCGCCGGCGAAGCACAGGCGACGAGCACAAAGTCGTCGACCTAATCACACGATATATATATATTATATAGATATAGAATAAAGGTTGCGAGAAATGGATGCAGAGGCGATTGTGAAGGAATTGAGAGGGACGTACGGGAGTGGGAAGACGAAGAGTTACGAGTGGAGAGTGTCGCAGTTGAAAGCTTTATTGAAGATTGCTGAGAATCATGAGAAGGAGATTACCGATGCTCTTTATTCTGACCTCTCTAAGCCTGAACTCGAAGCCTTTATTCATGAGGTATCACTTTTCTCCTTTTCATTCAATCGCCTAATTTAAATT…	ATGGATGCAGAGGCGATTGTGAAGGAATTGAGAGGGACGTACGGGAGTGGGAAGACGAAGAGTTACGAGTGGAGAGTGTCGCAGTTGAAAGCTTTATTGAAGATTGCTGAGAATCATGAGAAGGAGATTACCGATGCTCTTTATTCTGACCTCTCTAAGCCTGAACTCGAAGCCTTTATTCATGAGGTTTCTATGATGAAAACAGCATGTAAACTTGCATTGAAGGAACTAAAATGGTGGATGAAGCCGGAAAAAGTCAAAACTTCATTAACCTCGTTTCCTTCATCAGCTGAAATAGTTCCAGAACCTCTCGGTGTTGTATTGGTCATATCAGCATGGAACTACCCGTTCTTGTTGTCCCTTGATCCAGTGATTGGAGCTATTGCTGCTGGTAATGCT…	MDAEAIVKELRGTYGSGKTKSYEWRVSQLKALLKIAENHEKEITDALYSDLSKPELEAFIHEVSMMKTACKLALKELKWWMKPEKVKTSLTSFPSSAEIVPEPLGVVLVISAWNYPFLLSLDPVIGAIAAGNAVVLKPSEIAPATSSVLAKLLGQYMDVSAIRVVEGAVPETTALLEQKWDKIFYTGNGKVGRIVLAAAAKHLTPVVLELGGKSPVVVDSNIDYKIAVRRIIAGKWGCNNGQACISPDYIITTKESVPKLLDAMKQELEKFYGKDPLKSGDLSRIVNANHFQRLSKLLDDNKVVDKVVHGGQRDENNLKISPTILLDVPEDSLIMKEEIFGPLLPIITVNKVEDSIQFIKAREKPLAAYLFTSNKKLEEEFVMNISAGGLLINDTTLQV…	CTTAATAAAAGCAGCTTTAAAAAAGTACTTTTAAAAGTGCTGAAACTTATTTTTAAAATAAGCAGTTATGCGTTTGGATAAAAGTGCTGAAGTTGTTATGTCAAACGTGAAAAGGGAAAAATGGAAGAAAGAAATGTTAGGGTTACATGGGCAATTTGGAGATTGTATAAAAATATTAAGAGCAAAAAGATAAAAATGTGGTCAACTTAAAACAGCTTATAAGCTAAAAAAAACACTCCTACCCCATCTTTTAACTTTTGGCTTAAAATAAGTTATTTTGAGTATTACCAAACAGCTAAATAAGTTAAAAACCAGCTTTTAAATCAGTTTGACCAGCTTTTAAGCTAAGCCAAACAGACTCCTGACAATCTTTAGCTATTCTATTTTTTTGTTATAATT…
SlSSADH-12	AAGATATCTCAGTAAATTATACTAATAACTTTAAGGAATTATTCATGATTTAAATCGTTATATTTTATTGAAGATATAATAGAAAACATCAAATCAAATATATTATTTTACCTATAAATCTTAAGTAGAGAATCAGAGTATCTATAAATTAAAAAAAATCTTTTAACCTAGGTAAAGTGCTATCGAAAAGTTTGGAAGAGAATGATGTATCGACTTTCCGCATACAGGCAATTGCAGAAGAGAGCTTCTTCTAGTCATCTCAATTGGATCACTTTATTCGATTCTAGAAGGTATACTCTTTTATTCTCATCATTTTCAGTAATAAAAGCTCTGTAAATAATCTAGGTTTAATAATTCTACTTTACAAAGCGATCGCCACCTAATTTCAGTTGTTTTGTT…	ATGATGTATCGACTTTCCGCATACAGGCAATTGCAGAAGAGAGCTTCTTCTAGTCATCTCAATTGGATCACTTTATTCGATTCTAGAAGATCAAACCACACTTTGTCTTTTGCTACTGTAAAAGCTGAAGAAGTATCAGGCTCTCAACCTGCTGAAGTTCACAACTTGGTGCAGGGCAAGTGGACAAAATCTTCTAGTTGGAATACAATATTGGATCCCTTGAATGGGCAGCCGTTCATTAAAGTTGCAGAAGTAAATGAATCAGAACTGCAGCCGTTTGTGGAGAGCTTGTCCAAGTGCCCGAAACATGGTCTACATAATCCATTCAAAGCACCAGAAAGATATGAGGACTTAAGAAAATTTAATCCGAATGACACCGCTTCTCGCAGGTACTTAATG…	MMYRLSAYRQLQKRASSSHLNWITLFDSRRSNHTLSFATVKAEEVSGSQPAEVHNLVQGKWTKSSSWNTILDPLNGQPFIKVAEVNESELQPFVESLSKCPKHGLHNPFKAPERYEDLRKFNPNDTASRRYLMLGDVSTKAAHALGLPEVSDFFAKLIQRVSPKSYQQALVEVLVTQKFLENFCGDQVRFLARSFAVPGNHLGQQSHGFRWPYGPVAVIAPFNFPLEIPLLQLMGALYMGNKPVLKVDSKVCIVMEQMLRLLHECGLPVDDVDFINSDGKTMNKLLVEAKPRMTLFTGSSRVAEKLADDLSGRVKLEDAGFDWKILGPDVNEVDYVAWVCDQDAYACSGQKCSAESILFMHENWSKSSLLDKMTELAARRKLDDLTIGPVLTVTTETML…	TCTAAACTGATTTTTGAATACCTCATTGTATATCATCCCACTTGAAATTATTTTATCTCATTTTCCATGTGAGATAAATTAGTCTACAGAGTATTATCTCATGATTATAATATTACGGTAATAGTTTGCATATCAAACTATCACTAATAGCAAAACTTGTATAAACATACTTTTTAACTATCTAGTTTATCAACACGTGTATACACTTAAATTCAAAGTTGTAGTTTTAATATATATGCAATTTTATAATTAATTTGTATGCTAATCTATTTAAATATATTAACTAGTATAAATATAAAATATAAAATCAAGAAAATAAATAAAAATAATTTATATTTTTATATTTATATAGACATATCCCATGATATTATATCCTATGTATTACAAATATACCTCCAA…
SlSSADH-15	CTAAATTTATGATCGTATAAACTTTATTTGTCTACTACAGATAGAAAGACTGTTTTTGATAGACCTTCCACTCAAGAAACACACAAATAACATCAATTATTTGTTTGTTAATTAACACTTATATAAGTAAACACATGATGAGTATATTGATATAGTTTCTTATAGTTACTAGTAGTTCTAGTGTGGAACTCTCATTAGCTCTGATCATGGCGTTTCGATTGATAACATCTCGTCTCTCTCACTCTTCATCCTCCTCTTTGGCTTCCCTCTTTCAAGGTATCTACTATATAGATGTATAATGTGAACCCTTCGACCCTACCTGACTTCATTCGTCAAAAGGCTTTGGATAGGACATGAATGAAGAGAAGTTCAAAATCTGTGATTTTTCTTTTTTTATGA…	ATGGCGTTTCGATTGATAACATCTCGTCTCTCTCACTCTTCATCCTCCTCTTTGGCTTCCCTCTTTCAAGGAAGAAACTCTCGTGTGGCCGCAACAGCAGCTCTTCGATACACCACAGCAGCTCAGGACCCCATCAAACCTAGTGTCAATGTAGAATATACTAAGCTTTTTATCAATGGACAATTTGTTGATTCTGCATCAGGTAAAACATTTCCAACACTTGACCCTAGAACAGGGGAGGTGATTGCACATGTTGCTGAGGGTGATGTAGAAGATATTAACCGAGCAGTAGTTGCTGCTCGTAATGCTTTTGATGAAGGACCCTGGCCTAAAATGAGTGCTTATGAGAGATCAAAGATATTGTTCCGCATTGCTGATTTGATTGAAAAACATAATGAT…	MAFRLITSRLSHSSSSSLASLFQGRNSRVAATAALRYTTAAQDPIKPSVNVEYTKLFINGQFVDSASGKTFPTLDPRTGEVIAHVAEGDVEDINRAVVAARNAFDEGPWPKMSAYERSKILFRIADLIEKHNDEIATLETWDSGKLYQQVATIEIPMIVRLLRYYAGWADKIHGMTVPADGPYHVQTLHEPIGVVGQIIPWNFPLLMFAWKIGPALACGNTVVLKTAEQTPLSALYVSKLLQEAGLPEGVLNVISGFGPTAGAALSSHMDVDKLAFTGSTDTGKTIMSLAANSNLKPVTLELGGKSPFIVCEDADVDQAVEFAHFALFFNQGQCCCAGSRTYVHESIYDEFVEKAKARALKRTVGDPFDSSNEQGPQISSEQFEKVLKYIRSGIESGAT…	TTCAGGGGGGTAATACGACCTTAGTAAAATATAAGTGTGTCTCTGAAATTTCGGGCATAGGTTGAGGGGATACTTGTGCATTATCCCATCATTAAATATGTAGCTAATTTTGAGTTTGTATAACTAATCACGTTTATATATGCATAATTCACCACATTTGTATAGTTCGCAACTAACAATTCTTTGTTTGATTTGTATTTGTATATGATATTTTGTATTCATATATGATGATTTTTTTCCTTTGTTTTTTTTTAGTTTTGTCATCATATACATTTGATCTTTTTGTGTATAACTTTTTAAGTTTTTAAACGTGTAGATTTCAAATTTTGTATAGTGTAATTTGTATAATATATTTTTATAATTGTTTAAAGTTCATATCTTTATGTTTGTATCGTCATT…
SlSSADH-16	ATGAGAGGTCAAAAGGGCCAAATTGTGGGGACTATACAGAAAGGGTCCATTTTTGAAGCACTTTCGGCAAATTTGACAGAATCTGATGCTTATTCACAAGCATGTACGGTAGGTAATCGAAGAAAGATATCATATGGTCAACTAATTGCAGGTTGCTTTCAAGTTTCAATTTTCAGTTTTGTGTCTCTCCATTTATTGATTCTTTACGCAATGTAACGTGCCAAATAGAGGTGTCAAGTAGGACCAAGTGAAGTGCATCGAGAACAAGAATGATTGAGTATTAGTAGAAGAGGTGTCGGGGGTACTATATCGATTTCGAATTTTATAGGTGTAAATGAAAAATAATAAACAGGTTAAATAAGATTTTGCTTTAGTGATAATTGAATTGATACGAAAAAG…	ATGAGAGGTCAAAAGGGCCAAATTGTGGGGACTATACAGAAAGGGTCCATTTTTGAAGCACTTTCGGCAAATTTGACAGAATCTGATGCTTATTCACAAGCATGTACGGGTTCCATCGCTCACGCACACTCTCCGGTAGATCTCCCAATTCTCCGACGGAAAAGTATTAGGAGAAAACCGAAGCAAAAGAAATTGGAAGTATATGCTTTAGGTGAAACGTATATCTATGTCTGTAGAGAAGGTCCAGTGCGACTGATGACGACAGACACACAAAGTGTTGCTGCTAAGCTGAGCAGCTCTGGATTGTTGCGGAGTCAGGCTCTTATTGGAGGGAAATGGGTTGATGCATATGATGGGAAGACTATAAAGGTCCACAATCCTGCAACAGGGGAGGTAATA…	MRGQKGQIVGTIQKGSIFEALSANLTESDAYSQACTGSIAHAHSPVDLPILRRKSIRRKPKQKKLEVYALGETYIYVCREGPVRLMTTDTQSVAAKLSSSGLLRSQALIGGKWVDAYDGKTIKVHNPATGEVITDVPCMGGRETNDAISSAYDAFSSWSKLTAAERSRYLRKWYDLIMAHKEELGQLMTLEQGKPLKEAIGEVSYGAGFIEFSAEEGKRIYGDIIPSPLADRRLFVLKQPVGVVGAITPWNFPLAMITRKVGPALACGCTVVIKPSELTPLTALAAAELSIQAGIPPGVVNVVMGNAPDIGDALLASPQVRKITFTGSTKVGKKLMEGAAATVKKVSLELGGNAPCIIFDDADLEVALKGALATKFRNTGQTCVCANRILVQEGIYDKF…	AGCAAATCCTTAGGAGGTGAAAGAGAATGTGATGTCGTGCACTTTTCATTTTGCTTGCATCAGTATATTACAATAAAATCCACATATAAAATCTCTCCAGTTTAAGGAAAGTAAGAAGACAAGCAAAAGAAAAATATTACTACTAATACAACTAAGCGAACTACAATTAGTTAGGTAAACTGTGTATAACAATCTATACATCATTTCAAGAACTAAAAAGCAATCCAAAACAATGCTGCCATGTTGAAATCCCTTTACAAGAGAAAATTTAAAGCAAAAATGATCCTTTACATTTATATCTACTCAAAAGTCAAAGCCTGCTCAATTCAACTACACCTAAACCCCAAAGATGATGTTGGCTATATAAACTTCTACATCCATTTCACTTAGTTTCATCCC…
SlSSADH-14	AAAAAAAATAATAAAAATCCACCATTTTCTCTTCTTATCCTTTTTTTTTTTTAATTATTGTGAAAAAAAATCTAAAATTTGGTGTAAAAATGGCTGGAAATGGAGTATTTGCAGAAATAATTGATGGAGAAGTGTACAAATATTATTGTGAAGGAGAATGGAAAAAATCAGCTTCTGGAAAATCTGTTGCTATTATTAATCCTACTACAAGAAAGACACAATACAAAGTTCAAGGTATGTTATTTTTAGAAAAATAAAAATTATCAAGATTGAAAATTTTGTGTGTGTAGAGTAAATATATCAAGATTGATGTTTGTTTGAGATTTTAATGGTTGAAAGGGTAGCGTTTGCGTAACTGGTAAAGTTATTACCACGTAACTGTGACATGGATCAAGTTGC…	ATGGCTGGAAATGGAGTATTTGCAGAAATAATTGATGGAGAAGTGTACAAATATTATTGTGAAGGAGAATGGAAAAAATCAGCTTCTGGAAAATCTGTTGCTATTATTAATCCTACTACAAGAAAGACACAATACAAAGTTCAAGCATGTACACAAGAAGAGGTGAACAAAGTAATGGAAATAGCAAAAGCAGCACAAAAATCATGGGCTAAAACACCACTATGGAAAAGAGCAGAGTTACTTCATAAGGCAGCTGCAATTTTGAAAGAACACAAAGCCCCTATTGCTGAATGCCTTGTTAAAGAAATTGCAAAACCAGCTAAAGATGCTGTCACCGAGTGCATTTTTGGAGGATCTAACACAGGTGCAACAACGTTTTTGGAGAGTCCAAGCAACATA…	MAGNGVFAEIIDGEVYKYYCEGEWKKSASGKSVAIINPTTRKTQYKVQACTQEEVNKVMEIAKAAQKSWAKTPLWKRAELLHKAAAILKEHKAPIAECLVKEIAKPAKDAVTECIFGGSNTGATTFLESPSNIDADGVKILDVLTSDSMLVVRSGDLVSYTAEEGVRILGEGKFLVSDSFPGNERTKYCLTSKIPLGVILAIPPFNYPVNLAVSKIAPALIAGNSLVLKPPTQGAVAALHMVHCFHLAGFPKGLISCVTGKGSEIGDFLTMHPGVNCISFTGGDTGVAISKKAGMVPLQMELGGKDACIVLEDADLDLAAGNIVKGGFSYSGQRCTAVKVVLVMESVADILVEKVNAKVAKLTVGPPEDNCDITPVVSESSANFIEGLVMDAKEKDATF…	TAAAATGTAGGCCTGATATCGGTAGCATGAATCATAATTAGTGGAACAATGTATAATATATTTAGGAATTATTTTTTTTGAGTTGAGCCTCATAATATAATTTGTATTCAGATTTAGTAGCTCCATAACATGATCACTGACAAGTTATATCACTTGTATGGACAACTTATATACTTTATAAGTTAATGTATCGAGCATATTCGCAATATTTTCTCTTTTATTATCTATCATTGTTCCCAGTGCATATTATAACTCAAAAGGATTCATTTTACAGATAGTAACTAGTAAGATATTCTATTGCGATTTAAATATTAAATCTGAATCGTGACGATGTATGACTTGAAGTTTTCCAACAAAAGTTCAACTAAGGAAGGTTCATTCATTCACGATATTGCAAAG…
SlSSADH-2	ATGAAAAGAATTCTTTCTGGAAAATTTGGGAATTGTGCTGGCCAAGTATGTATTGGGATTGATTATATCCTCGTCGACAAGACGTTTGTCAATGAACTTGTACTTATTGAATTTTGATGTGATTATGTTTTATTTAGTAAAAAAAAATTCATGAGTTCTAATTTTGATAAATATATGTATTGGTTTGTCATCAAATACTAATAATTAATTCTCTTTTCAATGTTGCACTAGGTAAAGTTGATTAAACCTTGGATTCCAAAAATGCTTGGAGAAAATCCAAAAGAATCACATTCAATTTCAAGAATAGTTAAGAAAAATCAGTTTTTGAGATTAAAGAATCTCTTAGATGAGCCAATGGTAAAAAAATCAATTATATACGGAGGATCATCTGATGAAGAT…	ATGAAAAGAATTCTTTCTGGAAAATTTGGGAATTGTGCTGGCCAAGTATGTATTGGGATTGATTATATCCTCGTCGACAAGACGTTTGTCAATGAACTTGTAAAGTTGATTAAACCTTGGATTCCAAAAATGCTTGGAGAAAATCCAAAAGAATCACATTCAATTTCAAGAATAGTTAAGAAAAATCAGTTTTTGAGATTAAAGAATCTCTTAGATGAGCCAATGTTGGATAAAATTGAGGACAGTATTGAATTTATCAATGCAATGCCTAAGCCACTTACTATATATTCCTTTATCAAAAATGAAGAGTTCGAAAGAAAGATTACAAAAGGAACCTCTTCAGGAAGTTTGGTGTCTAATGATACAATCATTCAGTATGCAGCTGATACACTTCCATTT…	MKRILSGKFGNCAGQVCIGIDYILVDKTFVNELVKLIKPWIPKMLGENPKESHSISRIVKKNQFLRLKNLLDEPMLDKIEDSIEFINAMPKPLTIYSFIKNEEFERKITKGTSSGSLVSNDTIIQYAADTLPFGGVGQSGFGRYHGKFSFDTFSHEKAIARRSFLTDIWFRYSPWSDHTLQLFRSAFIFDYLSVVLITLGLKWA	CAAACTAATAACCTAAATTAAATGGAATAGCTAGAGTTTGATTTAATTGTGCTCCATAGCAAACGTTGGCAAAAATTTGTCAGGCGTCTCTCTCCCAGAAGTCTCGCTCGCCATTCTCCCATTCTCGCCTCTCTCGCTTTATACACAGAAATGTATAATTTCTGTTTCTGTTTTGTATAAAGCGAGAGAAAATTGTATATACACATGCAAAAATGTATATCTTCGTATTATATACTTAATTATATAATTTACAAACATTTTACTTCAAATATTGCAGATAAAAAGGCCAAAGAATTATACAATTACAGTGAAATACAATTTTTTCTAGCTTTATACGACAGAAGTGTATATATTGTGTTTCTGTTTTTGTATAAAGCGTGAAAAACATATATCTTCTTG…
SlDHN-1	ATGAAGAACATACTAGGTGTGGTACTGTTGGTATCGTTTTGGATTGCAGCTTGAATTCTTTTGAATTGAGAAAGTGGGTTGCTTGGGGTGGGCTGATGGAATTGAAGGGTTGTGATGGGGGTATATTTACTGGGCAAATTTTATAGTATAAATTTAAGGAATCTCATAGTGTAATTCAATAATTACATTCTGTCCCGACAAGTTTAGTAATTACAAAAAATCCCTTAAATGTGTTGAGCCGTGATACTTTAGATTGTAGTGATACATGGTAAATGATACATGGTAATTTAAAACTGTTGAGAAAAAATAGGGGGAAAAAACGGTAAAGTTATGTTGTTAGTAAAACAGCTTAATTTGTGGTAACAGATCATTAATCAGCATTAAATCAGCAATTAATTG…	ATGAAGAACATACTAGGTGTGTCGGAGGATGATGGACAAGGTGGGAGAAGGAAGAAGAAAGGGCTGAAAGAGAAGATAAAGGAGAAATTCACAGGTGGAAAGCACAAGAATGAGGAACCACATCACCAAGCACATGGTGTTGGAACTCGAACCACAACAACTACTACAGAGCATGAGAAGAAGAGTATGATGGAGAAGATCAAGGAGAAGTTACCCGGCCATCATAATCATCACTAG	MKNILGVSEDDGQGGRRKKKGLKEKIKEKFTGGKHKNEEPHHQAHGVGTRTTTTTTEHEKKSMMEKIKEKLPGHHNHH	GTTTTACCCATTCCTCAGGTTTTACCTAAGCCAAACTTTGAAGAATCTATGGTACTTTTACATCTTCAGTTTTAGTGTCTATAAATAGGATCTCAATGTAGCAGTTTAGATACACAATTCAATAATACTTTTTCCAATATTTCTCACAAAAGGAGTGCACAAACTCCACCCAATAGAGTCAATCTATCACACTAGATAGCTAGTGTTCAACACGACGTCTCAAATAGAACAACATATATATAACAATCAAATTTTAACTTACGAATTTGAACAGAATCAATGTACGCAATTTAGGATCTATAGCTCAAAGGAGTGACATGAGGATCTAAGGGATTTAGGAGCAACCAAAGAGAAATTGAATCAAAATTCAACTTCGTCTAGATCTCGACTAGGCCTAGG…
SlDHN-2	ATTCAAGGAAGATCTAATTTATTGTGCCAAATTATCTTTTTCAAAATTATCTAGCTTTTGGTGAAGGAAGGATATGGCGGACTTACGTGATGAACATGGAAATCCGATTCAGTTGACTGACCAGTACGGCCATCCAGTGCAGCTGACCGATGAATACGGTAACCCTATGCACCTTACTGGTGTTGCTACCACTGCCGGCTCTGGTGCTGCAGCAGTTGGTGAAAAATTGCCAGAAACGGCTAGCTATGGGGCTCCGACTACGGGTGAGAAGTTGCACCACACAACTGGCTTTGGTGCTGGTGATGCTGCTCCTACAACTGGGTTAGGTGCTGGTGCTGCTGCTCCTACAACTGGGTTAGGTGCTGGTGCTGCTGCTCCTACAACTGGCTTAGGTGCTGC…	ATGGCGGACTTACGTGATGAACATGGAAATCCGATTCAGTTGACTGACCAGTACGGCCATCCAGTGCAGCTGACCGATGAATACGGTAACCCTATGCACCTTACTGGTGTTGCTACCACTGCCGGCTCTGGTGCTGCAGCAGTTGGTGAAAAATTGCCAGAAACGGCTAGCTATGGGGCTCCGACTACGGGTGAGAAGTTGCACCACACAACTGGCTTTGGTGCTGGTGATGCTGCTCCTACAACTGGGTTAGGTGCTGGTGCTGCTGCTCCTACAACTGGGTTAGGTGCTGGTGCTGCTGCTCCTACAACTGGCTTAGGTGCTGCTGAAAAATTGCACCATCCAACTGGCTTAGGTGCTGGTGGTCACACAACTGGGTTAGGTGGTGGTACTGCTGCT…	MADLRDEHGNPIQLTDQYGHPVQLTDEYGNPMHLTGVATTAGSGAAAVGEKLPETASYGAPTTGEKLHHTTGFGAGDAAPTTGLGAGAAAPTTGLGAGAAAPTTGLGAAEKLHHPTGLGAGGHTTGLGGGTAAGAGLRVGAGTIGEKLHQETTKPEQQHHKTELHRSSSSSSSSSEDDGQGGRRKKKGLKEKIKEKFTGGKHKNEEPHHQAHGVGTGTTTTTTPTTTEHEKKSMIEKIKEKLPGHHNHH	CTAACCAAAAAATTGGTACAGCAGAAGGTAAATAAACTAGTATGGTCCATCTTGAAGATAGTTTTTCTTTTCAATAGATTTAATCGGCAAATCCTATTTGAACTTTCGCCTTGTTTTGGAGAACATGTAATCCTCTCTGTTTCCCTTTACTCTATCCTAAAACAGTTTTTTGAATTGAAAAAAGAAACATATAAACATAACATGGAATGCAACGGAGCCGCTCAACTATGATATCACGCAGAAGTTGAAGAGTCCAACGTCTAAATGGTAATTTTTTCCCTAAAAAAGATATAACCGGTATTAAAAAAAAAAATTAACCAAAAACGCAAAATTACTCTCAAGGGAATGATCTCTTTCGAACAAAGATTAAAATAGTAACAATTTTATCAAAAAAACATA…
SlDHN-10	TTGGTGCAGTCGGAGGATGATGGACAAGGTGGGAGAAGGAAGAAGAAAGGGCTGAAAGAGAAGATAAAGGAGAAATTCACAGGTGGAAAGCACAAGAATGATGAACCACATCACCAAGCACATGGTGTTGGAACTCGAACCACAACAACTACAACAACTACTACAGAGCATGAGAAGAAGAGTATGATGGAGAAGATCAAGGAGAAGTTACTCGGCCATCATAATCATCACTAG	TTGGTGCAGTCGGAGGATGATGGACAAGGTGGGAGAAGGAAGAAGAAAGGGCTGAAAGAGAAGATAAAGGAGAAATTCACAGGTGGAAAGCACAAGAATGATGAACCACATCACCAAGCACATGGTGTTGGAACTCGAACCACAACAACTACAACAACTACTACAGAGCATGAGAAGAAGAGTATGATGGAGAAGATCAAGGAGAAGTTACTCGGCCATCATAATCATCACTAG	LVQSEDDGQGGRRKKKGLKEKIKEKFTGGKHKNDEPHHQAHGVGTRTTTTTTTTTEHEKKSMMEKIKEKLLGHHNHH	TATTTCCTCGTCCTTCACAAAAAATTTTAAACCTACAACTCTTTCTTTAACATCCATTTCTTCCAAGTAGTTTAAAGTCAAAAGTTACCCCTATTGGACACAAAGTATTTTCAAACCGGTCTCTAAGAAAATAACATTCCTAGGTAATATTCTTTTCATGTAATCAGCATAACTTGCAGGAATTTTCTGTGAAGGAAAAAAATTGACTATTGAAAAAATAGATGTAGAGAAACATTAGTTTCTTAAATGACATCGACCATATTATATAAGAAACAAGTTTCACATGAAAAAGTATTTCAAATAAACTCAAAGTTTGAGATTTTTGCAATTAAAATTCAAGAATGTACCGATTTTAGAATCTATAATATGAAATGTGAGGCATTTTCATATTTTTACCAT…
SlDHN-16	ATGAACCAAGTAAATAAAAATAAGGAAACTCTGATATAATAAAAAATACTATAATTAAATAAAAATACAAATAATCTACGTGCTTAAAATATTACAATTATATGAGAAAATTACGTGGTTAAGTAAACTTATACTACTTAATTGCTTATCATAGCTATAGTTTGCTATAATTACCACTCGTGACTAACATTATACATAATTACGCGGGCTGACTTCGAGTTTGTATAATTAGTCACGTTTGTATATGTATAATTCTTCAGAATATACAAATATATATATATGTATAACATACAATTATCTAATTAATATACATATTCAATTCACCTCTCTCCTCCCTCTCCAAATCTCGCTCGCCTCTCTCCTCTATCTCCCAATCTCGCTTGTCATCTATGCAAATAT…	ATGAACCAATCGGAGGATGATGGACAAGGTGGGAGAAGGAAGAAGAAAGGGCTGAAAGAGAAGATAAAGGAGAAATTCACAGGTGGAAAGCACAAGAATGAGGAACCACATCACCAAGCACATGTGTTGGAACTCGAACCACAACAACTACTACAACTACTACAGAGCATGAGAAGAAGAGTATGA	MNQSEDDGQGGRRKKKGLKEKIKEKFTGGKHKNEEPHHQAHVLELEPQQLLQLLQSMRRRV	TTTCTGTTATTCAAATTCTTTTTTCTTCTTTCTTTTCTTTAGGTTGGAGAAAAAGTGGAAGTGATTTTAGGGGTTCGGAGATTAAAGGGTATAAAATATTAATAAAATTTTTAAAATGATATATGAAATTTTATTATAATCAAAAAGGCAAAATCGCTAGAAGAGCAGCAATGTTGCTCGCCGGAAAAAGCAAAATTGCTGCAATAGCAGCGATTTGCAAAATTTGATGCAATTTCTTTAACTTTTTTTTTAATTTTTTATTTGAAATTAAAAAAAAGATAAATTTTTATTTTTTTGGGTTTCTTCGAATTTTTTTTGGATTTTCGAGTTTTTCGATAATGTACTCATAAAAACATATAATTTACTTGTATTTCAAATATTTATTTAGTCATACCAAAA…
SlDHN-3	ATGGCACATAAGGGTACTAGCCAAGGCCAATTGCACCTAATTGATGAACATGGAAATCGAGTTCATCAAATTGATGATCCCAATGCAATTCAAGGTATATCTATGGGGTTCGCCCCTGCTGGTACAAGCTCTGATATTATGAAAAAAGATCACCATGAGGGACAACAACTTCGTCATTCTTGTAGCTCTAATTCAAGTTCCGTAAGTTTTAATCTATCTATATATAATCCAAAGGTTCTATTATATTGTATCGAAAACTATTTGATTAAGCACTAAATTTTATTTTTAAGAGAACTTTATGTATTAGACCTATAATTCAGTTGGTTAACTATCTGAATTTTTATTTTGTTGATGAAAGTTTAATTCTTTACTTTGTAAAAATTCGATCCCTTCCCCAAT…	ATGGCACATAAGGGTACTAGCCAAGGCCAATTGCACCTAATTGATGAACATGGAAATCGAGTTCATCAAATTGATGATCCCAATGCAATTCAAGGTATATCTATGGGGTTCGCCCCTGCTGGTACAAGCTCTGATATTATGAAAAAAGATCACCATGAGGGACAACAACTTCGTCATTCTTGTAGCTCTAATTCAAGTTCCTCTGAGGATGATGGAGAAAGAGGGAGGAGGAAGAAGAAAAAGGGCATAAAAAAGAAGATTAAAGAGACGTTGACCGGAGGCGCTGAAGAAGGTATACAAACTACTATTCCTATTTCTATTCCTACTCCGACTTCTAGTGGTGAAGTCGAAAAGAAAGGAATAATGGAGAAAATCAAGGAGAAGATCCCTGGAATGCAC…	MAHKGTSQGQLHLIDEHGNRVHQIDDPNAIQGISMGFAPAGTSSDIMKKDHHEGQQLRHSCSSNSSSSEDDGERGRRKKKKGIKKKIKETLTGGAEEGIQTTIPISIPTPTSSGEVEKKGIMEKIKEKIPGMH	AAGTGTGTCTCTGGGATTTCGGACATAGGTTGAGGGGGTACTTGTGCATTTTCCCTTATAATTATTCAAAATTGATAAATTTATAGTACGTTTTAAAAACGTATTTTGCATAACATAAAAAAAATAAAAAGTTAAATTATGATAAAAAAAAATTAAGTATGAAAATTTATTCTCCATAAATTAATAAATTAATAAAAAAATTAAAAATAATATGATCATTATTTTAGTTAAATGAGTTTAATGAATTAAATTAATCTATTATTCAAAAAAGACTTTAGTGACAGATCATATCAACCAGGAGAGTGATGTTTTTGAAGTGCCAAGTATATTTGGAGGAATAGTGATAGTTGGGTGATATTTTGATCCTAAATGAAATGTAAATGATATTTCAAGGCAATT…
SlDHN-6	TCCCTGAACCTCCATACTTGAATGTTATCTGCAGTAGCCAAAAACAAAGTAAAAAATTAAACAGTGTTTTTTAAAAAAAAAGAATTTTTGATCAAAGATGGCACAATACGGCAATCAAGACCAAATGCGCAAGACTGATGAATATGGAAACCATGTCCAAGAAACAGGAGTCTATCAAGGTACCGGTACTGGCGGTATGATGGGGGGCACGGGTACTGGCGGTATGATGGGGGGCACTGGTGGAGAATATGGAACTCAAGGCATGGGTACTGGTACTCATCACCATGAGGGGCAACAGCAGCTTCGTCGATCCGACAGCTCTAGCTCGGTACGTTTCGTTAATCCAGTATACGATTGAATACAATTGTGTGAGCACACTTTTATCATTTGATTATATTT…	ATGGCACAATACGGCAATCAAGACCAAATGCGCAAGACTGATGAATATGGAAACCATGTCCAAGAAACAGGAGTCTATCAAGGTACCGGTACTGGCGGTATGATGGGGGGCACGGGTACTGGCGGTATGATGGGGGGCACTGGTGGAGAATATGGAACTCAAGGCATGGGTACTGGTACTCATCACCATGAGGGGCAACAGCAGCTTCGTCGATCCGACAGCTCTAGCTCGTCGGAGGATGATGGAGAAGGTGGGAGGAGAAAGAAGGGTTTGAAGGAGAAGATAATGGAGAAGATGCCTGGACAACATGAAGGTGAGTATGGACAAACAACAGGTGAAGAGAAGAAAGGAATGATGGACAAAATCAAGGACAAGATCCCTGGGATGCATTGA	MAQYGNQDQMRKTDEYGNHVQETGVYQGTGTGGMMGGTGTGGMMGGTGGEYGTQGMGTGTHHHEGQQQLRRSDSSSSSEDDGEGGRRKKGLKEKIMEKMPGQHEGEYGQTTGEEKKGMMDKIKDKIPGMH	TAAAATTGTTTGAACTGATAAAAATAAATCCTCTCCAAGACCAAAAAAAAATTATATTAACGAACAATGACAACGCTAGACGTTCTCTACACAACAGAAACTGTAAAACGAGAAATGCAAAAAAAATTGGGATCGCCTAAGATCATATATTATGATATATAGTAAGTAACATGTTTCATCAAAATCCCGCAATCATCTTTCACAAAAAGTCCAATCCATCATTTCGAAAAAAACAGAAAAGAAATTGGTGTTGAAAGTCCATTGGGCTGGAGACCCATTTCCCTACGTGATTCTTGAGTAAATGTTGGGTCATCCAATAAGAAATCTTGTCAAGCCCAAAATGGCTCAAATAAAGAATTGAGATTATTTAATTTATGAAGAGTATAAGTGAGTATATAA…
SlDHN-4	TCACAACACTACCTTTCAAAATGACACTTTGCAAATTGCAAAGCATTACCACTTGGCAATATTCTAGTCTAAAACAACGTGGATTAGGGCGAGTTTGTGAGTTCTAACTCGAATTTATTATTTTAATCAAAATATTATATATAAGTGAAACTAAACTTTTCTTAATATTAACTATGGTGAATATCTTAAAAAGATTCCTCAATTATGATAAATTTTCTACAAAATTCACTTATATATATCTTCTGTTAATAAAAGATCACTAATTTTCTATCGAAAATTACTAAAAAAATTAGGAAAATAAAGCAAAGTGACCATTCTGTCATACTACAAGGCATATTCACTAATTGTACTATATAAGGATGTATATGTAAAATATAGAAGTGTACATAACTCATGTTA…	ATGACACTTTGCAAATTGCAAAGCATTACCACTTGGCAATATTCTAGTCTAAAACAACGTGGATTAGGGCGATCGGAGGATGATGGACAAGGTGGGAGAAGGAAGAAGAAAGGGCTGAAAGAGAAGATAAAGGAGAAATTCACAGGTGGAAAGCACAAGAATGAGGAACCACATCACCAAGCACATGGTGTTGGAACTCGAACCACAACAACTACTACAACTACTACAGAGCATGAGAAGAAGAGTATGATGGAGAAGATCAAGGAGAAGTTACCCGGCCATCATAATCATCACTAG	MTLCKLQSITTWQYSSLKQRGLGRSEDDGQGGRRKKKGLKEKIKEKFTGGKHKNEEPHHQAHGVGTRTTTTTTTTTEHEKKSMMEKIKEKLPGHHNHH	CTTATAATATAAAGAACTGTATAATGCATGCATGTTAAATGATGCATCACTTATAAGTCATAATAAGGTTTAAATTATTAATTCACACGTACCATCAACAGTACAATACAAAATCACTCAAAAAAACAAAAAATTTAAAAGCTAAACATATATACTAACTTGGTTATAAGTAGTTAACACTCAATATAATTAAGGAATCTAGTCTAGAAAGTAACTTTAATTTGTGTGGTGGTAACACATTGCGTGAAGAAGAAAATTGCAATACACTATTTTTTGAGATATGTGTGGACATGGTGTCATTATATTCAAAATGGTATCCACCATAACCTTGTGATAAAATGATATTTTATTTTTGTCCTTCATCTATAGCTTTTGGTAGGTCCTTTACATTGAAAATAT…
SlDHN-7	TTGGTGCAGTCGGAGGATGATGGACAAGGTGGGAGAAGGAAGAAGAAAGGGCTGAAAGAGAAGATAAAGGAGAAATTCACAGGTGGAAAGCACAAGAATGAGGAACCACATCACCAAGCACATGGTGTTGGAACTCGAACCACAACAACTACTACAACTACTACAGAGCATGAGAAGAAGAGTATGATGGAGAAGATCAAGGAGAAGTTACCCGGCCATCATAATCATCACTAG	TTGGTGCAGTCGGAGGATGATGGACAAGGTGGGAGAAGGAAGAAGAAAGGGCTGAAAGAGAAGATAAAGGAGAAATTCACAGGTGGAAAGCACAAGAATGAGGAACCACATCACCAAGCACATGGTGTTGGAACTCGAACCACAACAACTACTACAACTACTACAGAGCATGAGAAGAAGAGTATGATGGAGAAGATCAAGGAGAAGTTACCCGGCCATCATAATCATCACTAG	LVQSEDDGQGGRRKKKGLKEKIKEKFTGGKHKNEEPHHQAHGVGTRTTTTTTTTTEHEKKSMMEKIKEKLPGHHNHH	CATGGTGTTTTTGGCATTGATGAGTTTGAGAAGCATATTCAAAAATTGACCTTCATCAGCAGAGGTGGTCATAAGGTTCCTGTTTTTTTTCCACAAAATGAAGATATCAGCATACAATAAGTATCGAATTGGATGAAGTAATTAGTGAGAAAATGAGTTATTACCAAGGGTGTTTTGCAGTAATCTCTCTTAGCTCTTTCATGGCTTCAGGCTCTCTCGGGTACACACTTGTTTCAAGAATGTACTGTTCAAACAATTTATTAAGATCAACACAGGTTTTGCATATTAATTTCTTGTATGACAATAGGAATTAAAATGTGGGGTTTAATTTGGTTACCTGATATAGGGCATCGCTTTGCAAGAGACTCTTGTGTCCAACTTCTTGGTGTCTACCATTTT…
SlDHN-5	CTCTCAACAAAAATTACGATTGTGTAGAAAAAAAATAAAATAATCATGGCACACTACGAGAACCAATATAGTGCAGGGCAGGCTCTGCAGACGGACGAATACGGCAACCCAGTCCGCCAAACTGACGAATATGGCAACCCAATCCAGCAGACTGGAGGGACCATGGGAGAATATGGAACCACCGGTACCGGCTATGGAACTCAGGCTGGACACACCACTGGCGTGCTTGGTGGCACCGGTACCGGCTATGGAACTCAGGCTGGACACACCAGTGGCGTACTTGGTGGGGAACAACGCCAGCATGGTACTCTTGGTGGCATGCTTCACCGTTCTGGCAGCTCTAGCTCCAGTAGCTCTGTATGTTAAATCTTTTGTTTCAACTGATGTCTTCTCTATCTG…	ATGGCACACTACGAGAACCAATATAGTGCAGGGCAGGCTCTGCAGACGGACGAATACGGCAACCCAGTCCGCCAAACTGACGAATATGGCAACCCAATCCAGCAGACTGGAGGGACCATGGGAGAATATGGAACCACCGGTACCGGCTATGGAACTCAGGCTGGACACACCACTGGCGTGCTTGGTGGCACCGGTACCGGCTATGGAACTCAGGCTGGACACACCAGTGGCGTACTTGGTGGGGAACAACGCCAGCATGGTACTCTTGGTGGCATGCTTCACCGTTCTGGCAGCTCTAGCTCCAGTAGCTCTTCTGAGGATGATGGACATGGCGGTAGAAGGAAGAAGAAAGGGATCAAGGACAAGGTGAAGGAGAAATTGCCAGGAGGTCACAGAGAT…	MAHYENQYSAGQALQTDEYGNPVRQTDEYGNPIQQTGGTMGEYGTTGTGYGTQAGHTTGVLGGTGTGYGTQAGHTSGVLGGEQRQHGTLGGMLHRSGSSSSSSSSEDDGHGGRRKKKGIKDKVKEKLPGGHRDDQAHSTATTTTTGYGMEGTHEKKGIMEKIKEKLPGHHGPGHH	TTGTAAAATCAGAAAAATAAAATTAGACGTATATTTGAATACAGTGAACAATAAAAAAGTAGACAGAATATGTGCATATGCATCAAAAGGTGGAAGGATTTTTAACTCCTAATCCTTAAAAAGATGAACTTCAAGGGAGATAATTATTTTGGTGGTAAAAATACGGGGACAGCTATTTTTCAGTCCTATAATTTTAAAAAAATATTCATTGTCATTGAATTTCATACTTTAATATGTGAAATGTCAAATTAGGCCTCATCAGCTGAAGAATGGTGAAGGCAATTTTGTCATTGATAGATTTGGTCGTTTGGCCAAACTACAACAAAAGGGGATCAAAATATAGGAATTAGATGTTGATTTGACCTTTGGTATTATCCCGGGACCCAAAATTTCTGGAGT…
SlDHN-8	TTGGTGCAGTCGGAGGATGATGGACAAGGCGGGAGAAGGAAGAAGAAAGGGTTGAAAGAGAAGATAAAGGAGAAATTCACAGGTGGAAAGCACAAGAATGAGGAACCACATCACCAAACACATGGTGTTGGAACTCGAACCACAACAACTACTACAACTACTACAGAGCATGAGAAGAAGAGTATGATGGAGAAGATCAAGGAGAAGTTACCCGGCCATCATAATCATCACTAG	TTGGTGCAGTCGGAGGATGATGGACAAGGCGGGAGAAGGAAGAAGAAAGGGTTGAAAGAGAAGATAAAGGAGAAATTCACAGGTGGAAAGCACAAGAATGAGGAACCACATCACCAAACACATGGTGTTGGAACTCGAACCACAACAACTACTACAACTACTACAGAGCATGAGAAGAAGAGTATGATGGAGAAGATCAAGGAGAAGTTACCCGGCCATCATAATCATCACTAG	LVQSEDDGQGGRRKKKGLKEKIKEKFTGGKHKNEEPHHQTHGVGTRTTTTTTTTTEHEKKSMMEKIKEKLPGHHNHH	AAAACAATTTTTTTAATAAAAAAATATTTTAAAATTTCTAACTTGATTATATTTAAAATTGCGGTGTACCATACAAGAGTGATAACTAAATGAGGAGTGTCTTTCGGGCAAGTATTGTTTGGCTTTCATCCCGACACGTGCATATTAGTTATGACGTGACATGGTTCAAAAATATTTCGATTTGTTCGATATAAATTTTATTTTAAATATTTTACTTCCTATGTTTTATTTCACGTGAAATAACTTTTTTTCTGTTTCATGTGAAATTTTTTATTTTTCGAGTCACATCGTTTAATTTTGATAAAATATTTATGTATAAATTTTTTAATTTTTTAAAAATAAATTTTATATACTTATAAACTATATAAAATTTTTATTTTTTGAGTCACATCGTTTAAT…
SlDHN-15	TTGGTGCAGTCGGAGGATGATGGACAAGGTGGGAGAAGGAAGAAGAAAGGGCTGAAAGAGAAGATAAAGGAGAAATTCACAGGTGGAAAGCACAAGAATGAGGAACCACATCACCAAGCACATGGTGTTGGAACTCGAACCACAACAACTACTACAACTACTACAGAGCATGAGAAGAAGAGTATAATGGAGAAGATCAAGGAGAAGTTACCCGGCCATCATAATCATCACTAG	TTGGTGCAGTCGGAGGATGATGGACAAGGTGGGAGAAGGAAGAAGAAAGGGCTGAAAGAGAAGATAAAGGAGAAATTCACAGGTGGAAAGCACAAGAATGAGGAACCACATCACCAAGCACATGGTGTTGGAACTCGAACCACAACAACTACTACAACTACTACAGAGCATGAGAAGAAGAGTATAATGGAGAAGATCAAGGAGAAGTTACCCGGCCATCATAATCATCACTAG	LVQSEDDGQGGRRKKKGLKEKIKEKFTGGKHKNEEPHHQAHGVGTRTTTTTTTTTEHEKKSIMEKIKEKLPGHHNHH	GAAAGGATAAGTTTTAGGAATCACATAGTTTTAATATGAAATTAAAATCTATCTCTCTTTAGTTTGTAATTGCATTAATCTCCTAAAAAGTAACATAAAGTGGATACGTAATATGTAGCCCAGATACATTAAAGAGTATCTCGGATATATTATAACATGAATTGGGTACATAATATGTTGCTTGGATACATTAAAAACTAGCTCGGATACATAATATGTAGCTCAGATACATTAAAAAATGGCTCAAATACATAATATATTGCTCAAATACATTATAAAATAAATCATATACAAAATATATATCCCGGATACATCAATTACTAGCTCCGATACATTAATATGTGGCTTGAATACATTGAAGAAATATAAGATTATAGAAGTGTTAGAAATAGAAGGAAA…
SlDHN-11	TTGGTGCAGTCGGAGGATGATGGACAAGGTGGGAGAAGGAAGAAGAAAGGGCTGAAAGAGAAGATAAAGGAGAAATTCACAGGTGGAAAGCACAAGAATGAGGAACCACATCACCAAGCACATGGTGTTGGAACTCGAACCACAACAACTACTACAACTACTACAGAGCATGAGAAGAAGAGTATGATGGAGAAGATCAAGGAGAAGTTACCCGGCCATCATAATCATCACTAG	TTGGTGCAGTCGGAGGATGATGGACAAGGTGGGAGAAGGAAGAAGAAAGGGCTGAAAGAGAAGATAAAGGAGAAATTCACAGGTGGAAAGCACAAGAATGAGGAACCACATCACCAAGCACATGGTGTTGGAACTCGAACCACAACAACTACTACAACTACTACAGAGCATGAGAAGAAGAGTATGATGGAGAAGATCAAGGAGAAGTTACCCGGCCATCATAATCATCACTAG	LVQSEDDGQGGRRKKKGLKEKIKEKFTGGKHKNEEPHHQAHGVGTRTTTTTTTTTEHEKKSMMEKIKEKLPGHHNHH	GAGGGAGTGAAAATAGGAAGAGATAGAGCGAGTGAAAATAGGAAGAGGTTGAGGGAGTGAAATAAGGAGTAGAAATAGAAAGAGAAACGTGATGTGTCTATATAGGTAATTTATCCTTTAAAAAATTACAATAAAATAAATAGCTTGCAAGTAATTCATACATACATCTTGAAAACAATCTTTGAAAAAATGTGTGCAACAAAAACACTTTTTTTGTCTATGATATTAATAATTTTGCAGTAAGTTCAATCTATACATAAAAGGAACCTTTACTAGATTAGGTTCGAAAGGAACAAATAATGCATATCTTTAAGTTCTCGATCTTCACATTTCCTCTACTCGAACCTCTTCATACTCAATTTTTGTGTTCTAATTTATGTAGCACAGTTAAATTTTTAA…
SlDHN-13	TTGGTGCAGTCGGAGGATAATGGACAAGGTGGGAGAAGGAAGAAGAAAGGGCTGAAAGAGAAGATAAAGGAGAAATTCACAGGAGGAAAGCACAAGAATGAGGAACCACATCACCAAGCACATGGTGTTGGAACTCGAACCACAACAACTACTACAACTACTACAGAGCATGAGAAGAAGAGTATGATGGAGAAGATCAAGGAGAAGTTACCCGGCCATCATAATCATCACTAG	TTGGTGCAGTCGGAGGATAATGGACAAGGTGGGAGAAGGAAGAAGAAAGGGCTGAAAGAGAAGATAAAGGAGAAATTCACAGGAGGAAAGCACAAGAATGAGGAACCACATCACCAAGCACATGGTGTTGGAACTCGAACCACAACAACTACTACAACTACTACAGAGCATGAGAAGAAGAGTATGATGGAGAAGATCAAGGAGAAGTTACCCGGCCATCATAATCATCACTAG	LVQSEDNGQGGRRKKKGLKEKIKEKFTGGKHKNEEPHHQAHGVGTRTTTTTTTTTEHEKKSMMEKIKEKLPGHHNHH	ACAAAAGCGACTCGAAAAAATCAACATTTTGAGATGTATTCTAAGCCATTCTAATCCCGCTCAATCAGAATAAAAAAAGATCGAAGAATAAAATAAAATTTGCACCTGTAAATTATCTACTAAGCAAATAAATAGATCAAAGCAAAGTTATAGAAAAACATATCAACCAATAACTTCAGTAAATTTTGTATATTCAAAGCAAACCTATAGTCAAAAGTGACAGTTGGAGAAATTCCAAAAACTCAAAATTATTTTATCAAATTACTGCATGCAAGAAACTAAACAAAAATCTTAAATAGGAATTACTGAGAACAAGGCAAACAAATTCACCTAACGGAAATTGGAAGTACAACGATTTAAATTATTGGGGCTTTCAAAGCACTAGGAATATCGAACATA…
SlDHN-14	TTGGTGCAGTCGGAGGATGATGGACAAGGTGGGAGAAGGAAGAAGAAAGGGCTGAAAGAGAAGATAAAGGAGAAATTCACAGGTGGAAAGCACAAGAATGAGGAACCACATCACCAAGCACATGGTGTTGGAACTCGAACCACAACAACTACTACAACTACTACAGAGCATGAGAAGAAGAGTATGATGGAGAAGATCAAGGAGAAGTTACCCGGCCATCATAATCATCACTAG	TTGGTGCAGTCGGAGGATGATGGACAAGGTGGGAGAAGGAAGAAGAAAGGGCTGAAAGAGAAGATAAAGGAGAAATTCACAGGTGGAAAGCACAAGAATGAGGAACCACATCACCAAGCACATGGTGTTGGAACTCGAACCACAACAACTACTACAACTACTACAGAGCATGAGAAGAAGAGTATGATGGAGAAGATCAAGGAGAAGTTACCCGGCCATCATAATCATCACTAG	LVQSEDDGQGGRRKKKGLKEKIKEKFTGGKHKNEEPHHQAHGVGTRTTTTTTTTTEHEKKSMMEKIKEKLPGHHNHH	CTCGCCTCTCTATTATTTCTCTCCCCTGTCTCACTCTCTCATGTGCCTATCTACTTGTGTATCGATATTTCAAAATGTATATATTTGGTAAAAAAAGACATATATCTGATTTGAAGTGTGTTATAAAATTTATTAATCAGTAATGCAGTACATATGTAATTATTTGAAACTACAAAATAAATTAGTATATATGTTTAGTATCAATTCCTGAGTAGCTTCTCTTATGAGTGTTGAATACTGCAATTGCCTGTTCAATTAGTAATATCTTGATGTCTTACAAGTTACAATTTTATCTAAAATAACATATGTACCTCATACAAATATAGAAATAAGATATGCATACATTATATTCTTCCCAGATCACATTTATGAAGTTATATTACGTATGTTATTGTTTTT…
SlDHN-9	GAACTCCTTTTTTTTTATTACTATATCGAAAATAAAAAAATCTTAATCAGCGTAACGTCCGTGTTTGTAATTGCTATAAAAAGCGCACCAAGTCTCATATATTTCAATCACATCCAATTCAATATTCAAACTTTCACTTGTTGATAATATCTTTTTGATTGAAAAAAAGAAGAAGAAGTATGGCTGATCAATACGAACAGAACAAGGCATCCGTTGAAGAGACTGTTGGTACCAACGTGGAAGCTACTGATCGTGGTTTGTTTGATTTCATTGGAAAAAAAGAAGAGGAAAAACCAAGTCATGCTCATGAAGAAGAGGCAATTTCATCTGAGTTGTCTGAAAAAGTTAACGTAAGTGAAGAAGTGGAACCCAAGGAGGAGGAAAAGAAACTTCATCGAT…	ATGGCTGATCAATACGAACAGAACAAGGCATCCGTTGAAGAGACTGTTGGTACCAACGTGGAAGCTACTGATCGTGGTTTGTTTGATTTCATTGGAAAAAAAGAAGAGGAAAAACCAAGTCATGCTCATGAAGAAGAGGCAATTTCATCTGAGTTGTCTGAAAAAGTTAACGTAAGTGAAGAAGTGGAACCCAAGGAGGAGGAAAAGAAACTTCATCGATCAAATAGCAGCTCTAGTAGCTCCAGTGATGAGGAGGAAGAAATTGGAGAGGATGGACAGAAGATCAAGAAGAAGAAAAAGAAGGGATTGAAGGATAAGATTAAGGAAAAAATATCTGGTGATCACAAGGAAGAATCGAAAGCAGAGGATACCTCAGTTCCAGTTGAGAAATACGAGGAA…	MADQYEQNKASVEETVGTNVEATDRGLFDFIGKKEEEKPSHAHEEEAISSELSEKVNVSEEVEPKEEEKKLHRSNSSSSSSSDEEEEIGEDGQKIKKKKKKGLKDKIKEKISGDHKEESKAEDTSVPVEKYEETEEKKGFLDKIKEKLPGGGHKKTEEVAAPPPPPPAAVEHEAEGKEKKGFLDKIKEKLPGYHSKAEEEKEKEKD	TCATTTTGTTAATAAATTTATTTCCTACTAAATTGCTTAAATATTGAGGCTAACTTTTAGTTTTCTATATCTCCGATCTTATGCTATTTTGCTAAAAATATGATTTTATAATTCCGTTATACAGAAGCTTAATGAAAAATAAAATAGAAAAATTCATAAATTCCGATCCCTTGACTCCTTATCCTATATCACGCTCACATCATGATTTGCTAGAAGATTATTAAAGCAAGAAAAAAAGGAAACGGCATTATTGGAATCTGATGAAAGCGTTACTTACCGAAAGCAAAATAAAGGGCCAATTAAACAGCACACCCCTAACATACTTAAATGGTTACGTTTCATCTCAAAATTTAAAAGTTTTTTTCGTAACCTTCATTTCTTTTCAAAAGTTATTATACC…
SlDHN-12	TTGGTGCAGTCGGAGGATGATGGACAAGGTGGGAGAAGGAAGAAGAAAGGGCTGAAAGAGAAGATAAAGGAGAAATTCACAGGTGGAAAGCACAAGAATGAGGAACCACATCACCAAGCACATGGTGTTGGAACTCGAACCACAACAACTACTACAACTACTACAGAGCATGAGAAGAAGAGTATGATGGAGAAGATCAAGGAGAAGTTACCCGGTCATCATAATCATCACTAG	TTGGTGCAGTCGGAGGATGATGGACAAGGTGGGAGAAGGAAGAAGAAAGGGCTGAAAGAGAAGATAAAGGAGAAATTCACAGGTGGAAAGCACAAGAATGAGGAACCACATCACCAAGCACATGGTGTTGGAACTCGAACCACAACAACTACTACAACTACTACAGAGCATGAGAAGAAGAGTATGATGGAGAAGATCAAGGAGAAGTTACCCGGTCATCATAATCATCACTAG	LVQSEDDGQGGRRKKKGLKEKIKEKFTGGKHKNEEPHHQAHGVGTRTTTTTTTTTEHEKKSMMEKIKEKLPGHHNHH	ACATATTTGAATCTTTTCAACAACAATAATATAGCTTGTGTAATTCTATTAGTAAAATTTGAAAAGGACAATTAGAGAAGATACTAAAGAGATTATTTTTTATAGAAACTCGACAAAAAGAGATAATCTTTAATCATTTATGTTAATGCCACCAAAGAGGACATCTTTAATCCTAACAAGGTAGTTAGAGTTCTTAATTATGTCCGAATCTTCACTATCACAAAAATAACTTTTAGCGGCAAAAAATATTGACATTAATAAACAGTGTTAAAGTTTTTATGAGCATTAATTCAGTGTCATTAGAACCAATATCGCTAAAAATTTTAGGAACATATACAAAGAGTGACAATTGCCACAAAATTTACATATTTAACGGCAATATATAAGATGTAGTGCTTC…

## Sheet: Table S4
Table of Prediction Subcellular Localization through WOLFPSORT
Gene rename	nucleus	cytoplasm	mitochondria	vacuole	cytoskeleton	Chloroplasts	endoplasmic reticulum (ER)	plasma membrane	Golgi apparatus	peroxisome	extracellular space
SlP5CS-1	2	1	0	1	0	4	3	1	0	1	1
SlP5CS-2	2	1	1	1	0	3	4	1	0	0	1
SlSSADH-1	1	0	1	1	0	9	0	1	1	0	1
SlSSADH-2	0	1	1	3	0	2	1	2	0	0	4
SlSSADH-3	1	12	0	0	1	0	0	0	0	0	0
SlSSADH-4	3	6	0	0	0	3	0	1	0	0	1
SlSSADH-5	1.5	1.5	3	1	0	6	0	1	0	0	1
SlSSADH-6	5.5	9.5	0	0	0	1	2	0	0	1	0
SlSSADH-7	0	0	2	0	0	0	2	10	0	0	0
SlSSADH-8	1.5	1.5	0	0	0	3	0	0	1	7	0
SlSSADH-9	0	0	12.5	0	0	7.5	1.5	0	0	0	0
SlSSADH-10	0	0	12.5	0	0	7.5	1.5	0	0	0	0
SlSSADH-11	0	11	2	0	0	0	0	0	0	1	0
SlSSADH-12	1	5	8.5	0	0	4	0	0	0	0	0
SlSSADH-13	1	2	5	0	0	6	0	0	0	0	0
SlSSADH-14	0	7	0	0	7	0	0	0	0	0	0
SlSSADH-15	0	0	3	0	0	11	0	0	0	0	0
SlSSADH-16	1	8	0	0	0	4	0	1	0	0	0
SlSSADH-17	0	7	0	0	6	1	0	0	0	0	0
SlSSADH-18	0	2	0	2	0	1	2	1	2	0	4
SlDHN-1	8	2	2	0	0	0	0	1	0	0	1
SlDHN-2	12	1	0	0	0	0	0	1	0	0	0
SlDHN-3	11	1	0	0	0	0	0	1	0	0	0
SlDHN-4	3	1	0	0	0	0	0	0	0	4	1
SlDHN-5	13	1	0	0	0	0	0	0	0	0	0
SlDHN-6	10	1	0	0	0	0	0	1	0	0	2
SlDHN-7	9	1	2	0	0	0	0	1	0	0	1
SlDHN-8	9	1	2	0	0	0	0	1	0	0	1
SlDHN-9	13	0	0	0	0	0	0	1	0	0	0
SlDHN-10	9	1	2	0	0	0	0	1	0	0	1
SlDHN-11	9	1	2	0	0	0	0	1	0	0	1
SlDHN-12	9	1	2	0	0	0	0	1	0	0	1
SlDHN-13	9	1	2	0	0	0	0	1	0	0	1
SlDHN-14	9	1	2	0	0	0	0	1	0	0	1
SlDHN-15	10	1	2	0	0	0	0	1	0	0	0
SlDHN-16	8	2	1	1	0	0	0	1	0	0	1

## Sheet: Table S5
Table S5. Nuclear localization signal (NLS) was predicted against P5CS, SSADH and DHN protein
Query	Signal	SignalType	Start	End
SlSSADH-16	RRKSIRRKPKQKK	NLS	52	64
SlDHN-1	GRRKKKGLKEKIKEKFTGGKHKN	NLS	15	37
SlDHN-2	GRRKKKGLKEKIKEKFTGGKHK	NLS	182	203
SlDHN-10	GRRKKKGLKEKIKEKFTGGKHK	NLS	11	32
SlDHN-16	GRRKKKGLKEKIKEKFTGGKHK	NLS	11	32
SlDHN-3	ERGRRKKKKGIKKKIKE	NLS	73	89
SlDHN-6	RRKKGLKEKI	NLS	86	95
SlDHN-4	GGRRKKKGLKEKIKEKFTGGKHK	NLS	31	53
SlDHN-7	GRRKKKGLKEKIKEKFTGGKHK	NLS	11	32
SlDHN-5	GGRRKKKGIKDKVKEKLPGGH	NLS	111	131
SlDHN-8	GRRKKKGLKEKIKEKFTGGKHK	NLS	11	32
SlDHN-15	GRRKKKGLKEKIKEKFTGGKHKN	NLS	11	32
SlDHN-11	GRRKKKGLKEKIKEKFTGGKHK	NLS	11	32
SlDHN-13	GRRKKKGLKEKIKEKFTGGKHK	NLS	11	32
SlDHN-14	GRRKKKGLKEKIKEKFTGGKHK	NLS	11	32
SlDHN-9	KIKKKKKKGLKDKIKEKISG	NLS	94	113
SlDHN-12	GRRKKKGLKEKIKEKFTGGKHK	NLS	11	32

## Sheet: Table S6
Table S6. The TMHMM results predicted the transmembrane helices in the P5CS, SSADH and DHN
SlP5CS-1	len=717	ExpAA=2.12	First60=0.16	PredHel=0	Topology=o
SlP5CS-2	len=720	ExpAA=2.83	First60=0.03	PredHel=0	Topology=o
SlSSADH-3	len=289	ExpAA=7.49	First60=3.81	PredHel=0	Topology=o
SlSSADH-4	len=85	ExpAA=0.01	First60=0.00	PredHel=0	Topology=o
SlSSADH-5	len=576	ExpAA=21.05	First60=0.06	PredHel=0	Topology=o
SlSSADH-1	len=500	ExpAA=2.91	First60=0.00	PredHel=0	Topology=o
SlSSADH-10	len=529	ExpAA=0.03	First60=0.00	PredHel=0	Topology=o
SlSSADH-18	len=593	ExpAA=22.40	First60=21.82	PredHel=1	Topology=i2-24o
SlSSADH-17	len=500	ExpAA=1.07	First60=0.00	PredHel=0	Topology=o
SlSSADH-7	len=1206	ExpAA=117.10	First60=14.42	PredHel=5	Topology=i47-69o137-156i169-191o206-228i337-359o
SlSSADH-6	len=489	ExpAA=20.03	First60=0.00	PredHel=1	Topology=o464-483i
SlSSADH-8	len=505	ExpAA=0.03	First60=0.00	PredHel=0	Topology=o
SlSSADH-9	len=535	ExpAA=0.08	First60=0.00	PredHel=0	Topology=o
SlSSADH-13	len=552	ExpAA=13.76	First60=0.00	PredHel=0	Topology=o
SlSSADH-11	len=474	ExpAA=0.12	First60=0.00	PredHel=0	Topology=o
SlSSADH-12	len=571	ExpAA=0.31	First60=0.00	PredHel=0	Topology=o
SlSSADH-15	len=534	ExpAA=0.45	First60=0.00	PredHel=0	Topology=o
SlSSADH-16	len=578	ExpAA=0.07	First60=0.00	PredHel=0	Topology=o
SlSSADH-14	len=533	ExpAA=0.04	First60=0.00	PredHel=0	Topology=o
SlSSADH-2	len=204	ExpAA=4.51	First60=0.07	PredHel=0	Topology=o
SlDHN-1	len=78	ExpAA=0.00	First60=0.00	PredHel=0	Topology=o
SlDHN-2	len=249	ExpAA=0.12	First60=0.01	PredHel=0	Topology=o
SlDHN-10	len=77	ExpAA=0.00	First60=0.00	PredHel=0	Topology=o
SlDHN-16	len=61	ExpAA=0.00	First60=0.00	PredHel=0	Topology=i
SlDHN-3	len=133	ExpAA=0.00	First60=0.00	PredHel=0	Topology=o
SlDHN-6	len=130	ExpAA=0.28	First60=0.28	PredHel=0	Topology=o
SlDHN-4	len=98	ExpAA=0.00	First60=0.00	PredHel=0	Topology=o
SlDHN-7	len=77	ExpAA=0.00	First60=0.00	PredHel=0	Topology=o
SlDHN-5	len=175	ExpAA=0.02	First60=0.01	PredHel=0	Topology=o
SlDHN-8	len=77	ExpAA=0.00	First60=0.00	PredHel=0	Topology=o
SlDHN-15	len=77	ExpAA=0.00	First60=0.00	PredHel=0	Topology=o
SlDHN-11	len=77	ExpAA=0.00	First60=0.00	PredHel=0	Topology=o
SlDHN-13	len=77	ExpAA=0.00	First60=0.00	PredHel=0	Topology=o
SlDHN-14	len=77	ExpAA=0.00	First60=0.00	PredHel=0	Topology=o
SlDHN-9	len=206	ExpAA=0.00	First60=0.00	PredHel=0	Topology=o
SlDHN-12	len=77	ExpAA=0.00	First60=0.00	PredHel=0	Topology=o

[truncated: 2 more sheets: Table S7, Table S8]
